# Supplementary material for: 4-Carbamoylpiperidinium 5-nitro­salicylate
Source: Acta Crystallogr Sect E Struct Rep Online. 2010 Dec 15;67(Pt 1):o122. doi: 10.1107/S1600536810050129 (PMC3050397; doi:10.1107/S1600536810050129)
Supplement: Supplementary file 1 [file e-67-0o122-sup1.cif]

##############################################################################
###                                                                        ###
###        Electronic paper (Acta Crystallographica Section E)             ###
###                                                                        ###
##############################################################################
#                                                                            #
# This CIF contains the data in a paper accepted for publication in Acta     #
# Crystallographica Section E. It conforms to the requirements of Notes      #
# for Authors for Section E, and has been peer reviewed under the auspices   #
# of the IUCr Commission on Journals.                                        #
#                                                                            #
# Full details of the Crystallographic Information File format               #
# are given in the paper "The Crystallographic Information File (CIF):       #
# a New Standard Archive File for Crystallography" by S. R. Hall, F. H.      #
# Allen and I. D. Brown [Acta Cryst. (1991), A47, 655-685].                  #
#                                                                            #
# The current version of the core CIF dictionary is obtainable from          #
# ftp://ftp.iucr.org/pub/cif_core.dic. The current version number is 2.4.    #
#                                                                            #
# Software is freely available for graphical display of the structure(s) in  #
# this CIF.  For information consult the CIF home page http://www.iucr.org/  #
# cif/home.html                                                              #
#                                                                            #
# This file may be used for bona fide research purposes within the           #
# scientific community so long as proper attribution is given to the journal # 
# article from which it was obtained.                                        #
#                                                                            #
##############################################################################
                                             
data_global
_audit_creation_method     ' SHELXL97 (Sheldrick, 2008)'
_journal_date_recd_electronic     2010-11-29
_journal_date_accepted     2010-11-30
_journal_name_full     'Acta Crystallographica, Section E'
_journal_year     2011
_journal_volume     67
_journal_issue      1
_journal_page_first     o122
_journal_page_last     o122
_journal_paper_category     QO
_journal_coeditor_code     BT5426
_publ_contact_author_name     'Dr Graham Smith'
_publ_contact_author_address
;
    Faculty of Science and Technology
    Queensland University of Technology
    GPO Box 2434, Brisbane, Qld 4001, Australia
;
_publ_contact_author_email     g.smith@qut.edu.au
_publ_contact_author_fax     ' 61 7 3138 1804 '
_publ_contact_author_phone     ' 61 7 3300 2667 '
_publ_section_title
;
4-Carbamoylpiperidinium 5-nitrosalicylate
;
loop_
    _publ_author_name
    _publ_author_address
    'Graham Smith'
;
  Faculty of Science and Technology
  Queensland University of Technology
  GPO Box 2434, Brisbane, Queensland 4001, Australia
;
    'Urs D. Wermuth'
;
  Faculty of Science and Technology
  Queensland University of Technology
  GPO Box 2434, Brisbane, Queensland 4001, Australia
;
data_I
_audit_creation_method     SHELXL97
_chemical_name_systematic
;
4-carbamoylpiperidine 2-hydroxy-5-nitrobenzoate
;
_chemical_name_common     'isonipecotamide 5-nitrosalicylate'
_chemical_formula_moiety     'C6 H13 N2 O +, C7 H4 N O5 -'
_chemical_formula_sum     'C13 H17 N3 O6'
_chemical_formula_iupac     'C6 H13 N2 O +, C7 H4 N O5 -'
_chemical_formula_weight     311.30
_chemical_melting_point     463
_symmetry_cell_setting     monoclinic
_symmetry_space_group_name_H-M     'P 21/n'
_symmetry_space_group_name_Hall     '-P 2yn'
loop_
    _symmetry_equiv_pos_as_xyz
    'x, y, z'
    '-x+1/2, y+1/2, -z+1/2'
    '-x, -y, -z'
    'x+1/2, -y+1/2, z+1/2'
_cell_length_a     15.0442(10)
_cell_length_b     5.5851(3)
_cell_length_c     17.1939(10)
_cell_angle_alpha     90.00
_cell_angle_beta     91.466(6)
_cell_angle_gamma     90.00
_cell_volume     1444.22(15)
_cell_formula_units_Z     4
_cell_measurement_reflns_used     3270
_cell_measurement_theta_min     3.55
_cell_measurement_theta_max     28.74
_cell_measurement_temperature     200(2)
_exptl_crystal_description     'prism'
_exptl_crystal_colour     'pale yellow'
_exptl_crystal_size_max     0.40
_exptl_crystal_size_mid     0.25
_exptl_crystal_size_min     0.16
_exptl_crystal_density_diffrn     1.432
_exptl_crystal_density_meas     ?
_exptl_crystal_density_method     'not measured'
_exptl_crystal_F_000     656
_exptl_absorpt_coefficient_mu     0.115
_exptl_absorpt_correction_type     multi-scan
_exptl_absorpt_process_details
                               '(<i>CrysAlis PRO</i>; Oxford Diffraction, 2010)'
_exptl_absorpt_correction_T_min     0.912
_exptl_absorpt_correction_T_max     0.980
_exptl_special_details
;
;
_diffrn_ambient_temperature     200(2)
_diffrn_radiation_type     MoK\a
_diffrn_radiation_wavelength     0.71073
_diffrn_radiation_source     'Enhance (Mo)X-ray source'
_diffrn_radiation_monochromator     graphite
_diffrn_measurement_device_type     'Oxford Diffraction Gemini-S CCD-detector'
_diffrn_measurement_method     \w
_diffrn_detector_area_resol_mean     16.077
_diffrn_reflns_number     9191
_diffrn_reflns_av_R_equivalents     0.0306
_diffrn_reflns_av_sigmaI/netI     0.0385
_diffrn_reflns_theta_min     3.55
_diffrn_reflns_theta_max     26.00
_diffrn_reflns_theta_full     26.00
_diffrn_measured_fraction_theta_max     0.999
_diffrn_measured_fraction_theta_full     0.999
_diffrn_reflns_limit_h_min     -18
_diffrn_reflns_limit_h_max     18
_diffrn_reflns_limit_k_min     -6
_diffrn_reflns_limit_k_max     6
_diffrn_reflns_limit_l_min     -12
_diffrn_reflns_limit_l_max     21
_diffrn_standards_number     0
_diffrn_standards_interval_count     .
_diffrn_standards_interval_time     .
_diffrn_standards_decay_%     ?
_refine_special_details
;
Refinement of <i>F</i>^2^ against ALL reflections. The weighted <i>R</i>-factor
<i>wR</i> and goodness of fit <i>S</i> are based on <i>F</i>^2^, conventional
<i>R</i>-factors <i>R</i> are based on <i>F</i>, with <i>F</i> set to zero for
negative <i>F</i>^2^. The threshold expression of <i>F</i>^2^ >
\s(<i>F</i>^2^) is used only for calculating <i>R</i>-factors(gt) <i>etc</i>.
and is not relevant to the choice of reflections for refinement.
<i>R</i>-factors based on <i>F</i>^2^ are statistically about twice as large
as those based on <i>F</i>, and <i>R</i>- factors based on ALL data will be
even larger.
;
_reflns_number_total     2833
_reflns_number_gt     1850
_reflns_threshold_expression     I>2\s(I)
_refine_ls_structure_factor_coef     Fsqd
_refine_ls_matrix_type     full
_refine_ls_R_factor_all     0.0770
_refine_ls_R_factor_gt     0.0402
_refine_ls_wR_factor_gt     0.0830
_refine_ls_wR_factor_ref     0.0923
_refine_ls_goodness_of_fit_ref     0.948
_refine_ls_restrained_S_all     0.948
_refine_ls_number_reflns     2833
_refine_ls_number_parameters     219
_refine_ls_number_restraints     0
_refine_ls_hydrogen_treatment     mixed
_refine_ls_weighting_scheme     calc
_refine_ls_weighting_details
                 'calc w=1/[\s^2^(Fo^2^)+(0.0486P)^2^] where P=(Fo^2^+2Fc^2^)/3'
_atom_sites_solution_hydrogens     geom
_atom_sites_solution_primary     direct
_atom_sites_solution_secondary     difmap
_refine_ls_shift/su_max     0.000
_refine_ls_shift/su_mean     0.000
_refine_diff_density_max     0.114
_refine_diff_density_min     -0.169
_refine_ls_extinction_method     none
_refine_ls_extinction_coef     ?
loop_
    _atom_type_symbol
    _atom_type_description
    _atom_type_scat_dispersion_real
    _atom_type_scat_dispersion_imag
    _atom_type_scat_source
    'C' 'C' 0.0033 0.0016
                         'International Tables Vol C Tables 4.2.6.8 and 6.1.1.4'
    'H' 'H' 0.0000 0.0000
                         'International Tables Vol C Tables 4.2.6.8 and 6.1.1.4'
    'N' 'N' 0.0061 0.0033
                         'International Tables Vol C Tables 4.2.6.8 and 6.1.1.4'
    'O' 'O' 0.0106 0.0060
                         'International Tables Vol C Tables 4.2.6.8 and 6.1.1.4'
_computing_data_collection     '<i>CrysAlis PRO</i> (Oxford Diffraction, 2010)'
_computing_cell_refinement     '<i>CrysAlis PRO</i> (Oxford Diffraction, 2010)'
_computing_data_reduction     '<i>CrysAlis PRO</i> (Oxford Diffraction, 2010)'
_computing_structure_solution     '<i>SIR92</i> (Altomare <i>et al.</i>, 1994)'
_computing_structure_refinement
        '<i>SHELXL97</i> (Sheldrick, 2008) within <i>WinGX</i> (Farrugia, 1999)'
_computing_molecular_graphics     '<i>PLATON</i> (Spek, 2009)'
_computing_publication_material     '<i>PLATON</i> (Spek, 2009)'
loop_
    _atom_site_type_symbol
    _atom_site_label
    _atom_site_fract_x
    _atom_site_fract_y
    _atom_site_fract_z
    _atom_site_U_iso_or_equiv
    _atom_site_thermal_displace_type
    _atom_site_calc_flag
    _atom_site_refinement_flags
    _atom_site_occupancy
    O O41A 0.44900(9) 0.0250(2) 0.90133(7) 0.0575(5) Uani . . 1.000
    N N1A 0.39663(10) 0.5656(3) 0.69549(9) 0.0452(6) Uani . . 1.000
    N N41A 0.54984(11) 0.2658(4) 0.96084(10) 0.0480(6) Uani . . 1.000
    C C2A 0.49383(12) 0.5253(3) 0.70538(12) 0.0545(7) Uani . . 1.000
    C C3A 0.51390(12) 0.3391(3) 0.76686(10) 0.0516(7) Uani . . 1.000
    C C4A 0.47324(11) 0.4101(3) 0.84420(9) 0.0423(6) Uani . . 1.000
    C C5A 0.37359(11) 0.4529(3) 0.83207(10) 0.0451(6) Uani . . 1.000
    C C6A 0.35478(11) 0.6369(3) 0.76956(10) 0.0463(6) Uani . . 1.000
    C C41A 0.48930(12) 0.2177(3) 0.90488(10) 0.0435(6) Uani . . 1.000
    O O2 0.40541(10) -0.1530(2) 0.42604(8) 0.0605(5) Uani . . 1.000
    O O11 0.32739(8) 0.1529(2) 0.63160(7) 0.0507(4) Uani . . 1.000
    O O12 0.39253(9) -0.1469(3) 0.57010(7) 0.0600(5) Uani . . 1.000
    O O51 0.16400(10) 0.7176(3) 0.34253(8) 0.0729(6) Uani . . 1.000
    O O52 0.17024(9) 0.7584(2) 0.46713(8) 0.0562(5) Uani . . 1.000
    N N5 0.19077(10) 0.6528(3) 0.40756(9) 0.0510(6) Uani . . 1.000
    C C1 0.32654(11) 0.1565(3) 0.49283(9) 0.0388(6) Uani . . 1.000
    C C2 0.35489(12) 0.0445(3) 0.42422(10) 0.0460(6) Uani . . 1.000
    C C3 0.32936(13) 0.1368(4) 0.35198(10) 0.0550(7) Uani . . 1.000
    C C4 0.27649(13) 0.3354(4) 0.34625(10) 0.0529(7) Uani . . 1.000
    C C5 0.24816(11) 0.4452(3) 0.41392(9) 0.0423(6) Uani . . 1.000
    C C6 0.27300(11) 0.3580(3) 0.48665(9) 0.0396(6) Uani . . 1.000
    C C11 0.35061(12) 0.0510(3) 0.57113(10) 0.0443(6) Uani . . 1.000
    H H4A 0.50110 0.55900 0.86250 0.0510 Uiso calc R 1.000
    H H11A 0.3874(12) 0.689(4) 0.6540(12) 0.065(6) Uiso . . 1.000
    H H12A 0.3699(12) 0.422(4) 0.6763(11) 0.063(6) Uiso . . 1.000
    H H21A 0.52260 0.67460 0.72000 0.0650 Uiso calc R 1.000
    H H22A 0.51770 0.47330 0.65630 0.0650 Uiso calc R 1.000
    H H31A 0.57780 0.32230 0.77390 0.0620 Uiso calc R 1.000
    H H32A 0.49000 0.18580 0.75010 0.0620 Uiso calc R 1.000
    H H41A 0.5753(13) 0.398(4) 0.9620(11) 0.054(7) Uiso . . 1.000
    H H42A 0.5568(13) 0.147(4) 1.0029(12) 0.075(7) Uiso . . 1.000
    H H51A 0.34480 0.30340 0.81770 0.0540 Uiso calc R 1.000
    H H52A 0.34870 0.50710 0.88050 0.0540 Uiso calc R 1.000
    H H61A 0.29100 0.65250 0.76110 0.0560 Uiso calc R 1.000
    H H62A 0.37790 0.79110 0.78630 0.0560 Uiso calc R 1.000
    H H2 0.4119(15) -0.184(4) 0.4809(14) 0.109(9) Uiso . . 1.000
    H H3 0.34850 0.06260 0.30700 0.0660 Uiso calc R 1.000
    H H4 0.25970 0.39640 0.29770 0.0630 Uiso calc R 1.000
    H H6 0.25380 0.43450 0.53130 0.0470 Uiso calc R 1.000
loop_
    _atom_site_aniso_label
    _atom_site_aniso_U_11
    _atom_site_aniso_U_22
    _atom_site_aniso_U_33
    _atom_site_aniso_U_12
    _atom_site_aniso_U_13
    _atom_site_aniso_U_23
    O41A 0.0736(9) 0.0473(8) 0.0500(8) 0.0056(7) -0.0280(7) -0.0127(6)
    N1A 0.0518(10) 0.0467(10) 0.0368(9) -0.0015(8) -0.0070(7) -0.0078(8)
    N41A 0.0472(10) 0.0463(10) 0.0495(10) 0.0124(9) -0.0208(8) -0.0123(9)
    C2A 0.0482(12) 0.0624(13) 0.0531(12) 0.0009(10) 0.0056(9) -0.0120(10)
    C3A 0.0439(11) 0.0576(12) 0.0530(12) 0.0122(9) -0.0014(9) -0.0134(10)
    C4A 0.0421(10) 0.0420(10) 0.0420(10) 0.0090(8) -0.0125(8) -0.0149(8)
    C5A 0.0422(10) 0.0580(11) 0.0348(10) 0.0155(9) -0.0066(8) -0.0066(9)
    C6A 0.0429(10) 0.0561(11) 0.0396(10) 0.0127(9) -0.0066(8) -0.0080(9)
    C41A 0.0418(10) 0.0454(11) 0.0426(10) 0.0189(9) -0.0139(8) -0.0195(9)
    O2 0.0834(10) 0.0489(8) 0.0501(8) -0.0077(8) 0.0216(8) -0.0104(7)
    O11 0.0597(8) 0.0621(8) 0.0303(7) -0.0163(7) -0.0002(6) -0.0097(6)
    O12 0.0762(10) 0.0563(8) 0.0474(8) 0.0017(8) 0.0024(7) -0.0007(7)
    O51 0.0929(11) 0.0800(11) 0.0455(8) -0.0009(8) -0.0025(8) 0.0174(7)
    O52 0.0630(9) 0.0544(8) 0.0516(9) -0.0081(7) 0.0075(7) -0.0025(7)
    N5 0.0580(10) 0.0546(10) 0.0406(10) -0.0209(9) 0.0067(8) 0.0033(8)
    C1 0.0423(10) 0.0414(10) 0.0331(10) -0.0211(9) 0.0064(7) -0.0067(8)
    C2 0.0590(12) 0.0407(10) 0.0390(11) -0.0221(9) 0.0148(9) -0.0066(9)
    C3 0.0810(15) 0.0528(12) 0.0322(11) -0.0223(11) 0.0224(10) -0.0069(9)
    C4 0.0715(14) 0.0585(12) 0.0291(10) -0.0264(11) 0.0099(9) 0.0020(9)
    C5 0.0483(11) 0.0438(11) 0.0352(10) -0.0184(9) 0.0073(8) 0.0017(8)
    C6 0.0430(10) 0.0457(10) 0.0302(9) -0.0230(9) 0.0056(7) -0.0079(8)
    C11 0.0453(11) 0.0505(11) 0.0369(11) -0.0208(9) 0.0001(8) -0.0070(9)
_geom_special_details
;
Bond distances, angles <i>etc</i>. have been calculated using the rounded
fractional coordinates. All su's are estimated from the variances of the
(full) variance-covariance matrix. The cell e.s.d.'s are taken into account in
the estimation of distances, angles and torsion angles
;
loop_
    _geom_bond_atom_site_label_1
    _geom_bond_atom_site_label_2
    _geom_bond_site_symmetry_1
    _geom_bond_site_symmetry_2
    _geom_bond_distance
    _geom_bond_publ_flag
    O41A C41A . . 1.236(2) no
    O2 C2 . . 1.340(2) no
    O11 C11 . . 1.243(2) no
    O12 C11 . . 1.273(2) no
    O51 N5 . . 1.233(2) no
    O52 N5 . . 1.228(2) no
    O2 H2 . . 0.96(2) no
    N1A C6A . . 1.489(2) no
    N1A C2A . . 1.485(2) no
    N41A C41A . . 1.335(2) no
    N1A H12A . . 0.95(2) no
    N1A H11A . . 1.00(2) no
    N41A H41A . . 0.83(2) no
    N41A H42A . . 0.99(2) no
    N5 C5 . . 1.448(2) no
    C2A C3A . . 1.508(3) no
    C3A C4A . . 1.530(2) no
    C4A C5A . . 1.527(2) no
    C4A C41A . . 1.513(2) no
    C5A C6A . . 1.509(2) no
    C2A H22A . . 0.9700 no
    C2A H21A . . 0.9700 no
    C3A H31A . . 0.9700 no
    C3A H32A . . 0.9700 no
    C4A H4A . . 0.9800 no
    C5A H51A . . 0.9700 no
    C5A H52A . . 0.9700 no
    C6A H62A . . 0.9700 no
    C6A H61A . . 0.9700 no
    C1 C6 . . 1.386(2) no
    C1 C11 . . 1.505(2) no
    C1 C2 . . 1.411(2) no
    C2 C3 . . 1.390(3) no
    C3 C4 . . 1.367(3) no
    C4 C5 . . 1.392(2) no
    C5 C6 . . 1.385(2) no
    C3 H3 . . 0.9300 no
    C4 H4 . . 0.9300 no
    C6 H6 . . 0.9300 no
loop_
    _geom_angle_atom_site_label_1
    _geom_angle_atom_site_label_2
    _geom_angle_atom_site_label_3
    _geom_angle_site_symmetry_1
    _geom_angle_site_symmetry_2
    _geom_angle_site_symmetry_3
    _geom_angle
    _geom_angle_publ_flag
    C2 O2 H2 . . . 102.4(13) no
    C2A N1A C6A . . . 112.29(14) no
    C2A N1A H12A . . . 108.5(12) no
    C6A N1A H11A . . . 111.8(12) no
    H11A N1A H12A . . . 106.5(17) no
    C6A N1A H12A . . . 109.7(11) no
    C2A N1A H11A . . . 107.8(11) no
    H41A N41A H42A . . . 122.7(18) no
    C41A N41A H42A . . . 116.8(12) no
    C41A N41A H41A . . . 120.1(13) no
    O51 N5 O52 . . . 122.14(16) no
    O51 N5 C5 . . . 118.93(15) no
    O52 N5 C5 . . . 118.93(14) no
    N1A C2A C3A . . . 111.33(15) no
    C2A C3A C4A . . . 110.68(14) no
    C3A C4A C41A . . . 110.79(14) no
    C5A C4A C41A . . . 110.14(14) no
    C3A C4A C5A . . . 109.56(13) no
    C4A C5A C6A . . . 111.69(14) no
    N1A C6A C5A . . . 110.57(14) no
    O41A C41A N41A . . . 122.38(17) no
    N41A C41A C4A . . . 116.62(16) no
    O41A C41A C4A . . . 120.99(15) no
    N1A C2A H21A . . . 109.00 no
    N1A C2A H22A . . . 109.00 no
    C3A C2A H21A . . . 109.00 no
    C3A C2A H22A . . . 109.00 no
    H21A C2A H22A . . . 108.00 no
    C2A C3A H32A . . . 110.00 no
    C4A C3A H31A . . . 109.00 no
    C2A C3A H31A . . . 110.00 no
    C4A C3A H32A . . . 109.00 no
    H31A C3A H32A . . . 108.00 no
    C41A C4A H4A . . . 109.00 no
    C5A C4A H4A . . . 109.00 no
    C3A C4A H4A . . . 109.00 no
    C4A C5A H52A . . . 109.00 no
    C6A C5A H51A . . . 109.00 no
    C4A C5A H51A . . . 109.00 no
    C6A C5A H52A . . . 109.00 no
    H51A C5A H52A . . . 108.00 no
    H61A C6A H62A . . . 108.00 no
    C5A C6A H61A . . . 110.00 no
    C5A C6A H62A . . . 110.00 no
    N1A C6A H61A . . . 109.00 no
    N1A C6A H62A . . . 110.00 no
    C2 C1 C11 . . . 120.22(15) no
    C6 C1 C11 . . . 120.82(14) no
    C2 C1 C6 . . . 118.90(15) no
    O2 C2 C1 . . . 121.94(15) no
    O2 C2 C3 . . . 118.03(16) no
    C1 C2 C3 . . . 120.02(16) no
    C2 C3 C4 . . . 120.82(17) no
    C3 C4 C5 . . . 119.17(16) no
    N5 C5 C6 . . . 119.77(14) no
    C4 C5 C6 . . . 121.25(16) no
    N5 C5 C4 . . . 118.98(15) no
    C1 C6 C5 . . . 119.84(15) no
    O11 C11 C1 . . . 120.16(15) no
    O12 C11 C1 . . . 115.81(15) no
    O11 C11 O12 . . . 123.99(16) no
    C2 C3 H3 . . . 120.00 no
    C4 C3 H3 . . . 120.00 no
    C3 C4 H4 . . . 120.00 no
    C5 C4 H4 . . . 120.00 no
    C1 C6 H6 . . . 120.00 no
    C5 C6 H6 . . . 120.00 no
loop_
    _geom_torsion_atom_site_label_1
    _geom_torsion_atom_site_label_2
    _geom_torsion_atom_site_label_3
    _geom_torsion_atom_site_label_4
    _geom_torsion_site_symmetry_1
    _geom_torsion_site_symmetry_2
    _geom_torsion_site_symmetry_3
    _geom_torsion_site_symmetry_4
    _geom_torsion
    _geom_torsion_publ_flag
    C6A N1A C2A C3A . . . . 56.83(19) no
    C2A N1A C6A C5A . . . . -56.01(18) no
    O51 N5 C5 C4 . . . . 4.5(2) no
    O51 N5 C5 C6 . . . . -174.74(16) no
    O52 N5 C5 C4 . . . . -175.57(16) no
    O52 N5 C5 C6 . . . . 5.2(2) no
    N1A C2A C3A C4A . . . . -56.37(19) no
    C2A C3A C4A C5A . . . . 55.43(18) no
    C2A C3A C4A C41A . . . . 177.15(14) no
    C5A C4A C41A O41A . . . . 49.2(2) no
    C5A C4A C41A N41A . . . . -132.02(17) no
    C3A C4A C41A O41A . . . . -72.2(2) no
    C3A C4A C5A C6A . . . . -55.62(18) no
    C41A C4A C5A C6A . . . . -177.72(14) no
    C3A C4A C41A N41A . . . . 106.61(18) no
    C4A C5A C6A N1A . . . . 55.72(18) no
    C6 C1 C2 O2 . . . . -178.84(16) no
    C6 C1 C2 C3 . . . . 0.2(3) no
    C11 C1 C2 O2 . . . . -1.8(3) no
    C11 C1 C2 C3 . . . . 177.28(17) no
    C2 C1 C6 C5 . . . . 0.2(2) no
    C11 C1 C6 C5 . . . . -176.88(16) no
    C2 C1 C11 O11 . . . . 178.30(16) no
    C2 C1 C11 O12 . . . . -3.8(2) no
    C6 C1 C11 O11 . . . . -4.7(3) no
    C6 C1 C11 O12 . . . . 173.26(16) no
    O2 C2 C3 C4 . . . . 178.81(18) no
    C1 C2 C3 C4 . . . . -0.3(3) no
    C2 C3 C4 C5 . . . . 0.0(3) no
    C3 C4 C5 N5 . . . . -178.83(17) no
    C3 C4 C5 C6 . . . . 0.4(3) no
    N5 C5 C6 C1 . . . . 178.76(15) no
    C4 C5 C6 C1 . . . . -0.5(3) no
loop_
    _geom_hbond_atom_site_label_D
    _geom_hbond_atom_site_label_H
    _geom_hbond_atom_site_label_A
    _geom_hbond_site_symmetry_A
    _geom_hbond_distance_DH
    _geom_hbond_distance_HA
    _geom_hbond_distance_DA
    _geom_hbond_angle_DHA
    _geom_hbond_publ_flag
    N1A H11A O12 1_565 1.00(2) 1.71(2) 2.688(2) 164.2(18) yes
    N1A H12A O11 . 0.95(2) 1.80(2) 2.747(2) 173.9(17) yes
    N41A H41A O52 4_565 0.83(2) 2.39(2) 3.216(2) 170.8(19) yes
    N41A H42A O41A 3_657 0.99(2) 1.91(2) 2.873(2) 164.8(18) yes
    O2 H2 O12 . 0.96(2) 1.58(2) 2.4897(18) 156(2) yes
    C2A H22A O2 3_656 0.97 2.57 3.450(2) 150 no
    C6A H61A O11 2_556 0.97 2.60 3.263(2) 126 no
    C6A H62A O41A 1_565 0.97 2.58 3.417(2) 145 no
