# Supplementary material for: 4-Carbamoylpiperidinium 5-nitro­salicylate
Source: Acta Crystallogr Sect E Struct Rep Online. 2010 Dec 15;67(Pt 1):o122. doi: 10.1107/S1600536810050129 (PMC3050397; doi:10.1107/S1600536810050129)
Supplement: Supplementary file 2 [file e-67-0o122-Isup2.hkl]

#
# h,k,l, Fc-squared, Fo-squared, sigma(Fo-squared) and status flag
#
data_I
_shelx_title ' gs10gs30_INIPNSA'
_shelx_refln_list_code          4
_shelx_F_calc_maximum      177.56
_exptl_crystal_F_000       656.00
_reflns_d_resolution_high  0.8107
 
loop_
 _symmetry_equiv_pos_as_xyz
 'x, y, z'
 '-x+1/2, y+1/2, -z+1/2'
 '-x, -y, -z'
 'x-1/2, -y-1/2, z-1/2'
 
_cell_length_a    15.0442
_cell_length_b     5.5851
_cell_length_c    17.1939
_cell_angle_alpha  90.000
_cell_angle_beta   91.466
_cell_angle_gamma  90.000
 
_shelx_F_squared_multiplier     1.000
 
loop_
 _refln_index_h
 _refln_index_k
 _refln_index_l
 _refln_F_squared_calc
 _refln_F_squared_meas
 _refln_F_squared_sigma
 _refln_observed_status
   4   0   0     1701.69     1684.74      8.03 o
   6   0   0     6240.83     6474.71     33.93 o
   8   0   0      218.04      248.78      6.51 o
  10   0   0       94.37       80.36      6.20 o
  12   0   0      424.28      464.02      9.11 o
  14   0   0       67.14       66.35      7.89 o
  16   0   0        0.73       16.31     13.11 o
  18   0   0       25.68       34.64     13.35 o
   1   1   0       19.98       38.00      1.74 o
   2   1   0     2134.66     2162.08     18.90 o
   3   1   0     5510.05     5391.00     56.86 o
   4   1   0    22184.25    21317.88    124.61 o
   5   1   0       87.16       93.91      4.17 o
   6   1   0     2025.19     2003.36     13.60 o
   7   1   0       89.45       94.78      2.44 o
   8   1   0     1782.32     1832.59     12.27 o
   9   1   0     1980.47     2035.63     22.40 o
  10   1   0      367.93      336.82      6.37 o
  11   1   0       23.67       21.85      3.83 o
  12   1   0        0.49        2.02      4.40 o
  13   1   0        3.08        6.51      6.75 o
  14   1   0      121.09      140.48      8.05 o
  15   1   0        6.12       12.77      7.16 o
  16   1   0       25.33       35.02      9.72 o
  17   1   0        1.62        8.36     10.16 o
  18   1   0       40.91       65.98     11.07 o
   0   2   0      596.53      574.69      5.70 o
   1   2   0      791.98      746.18      4.63 o
   2   2   0      493.27      485.98      4.80 o
   3   2   0       62.06       64.09      2.43 o
   4   2   0        0.02       -0.04      1.42 o
   5   2   0     3672.07     3810.05     16.58 o
   6   2   0      884.84      903.23     11.44 o
   7   2   0     4498.72     4497.99     17.80 o
   8   2   0     1174.29     1196.34     10.66 o
   9   2   0       36.74       46.49      5.55 o
  10   2   0      152.21      144.16      6.57 o
  11   2   0      159.98      159.39      6.94 o
  12   2   0       58.86       57.77      6.19 o
  13   2   0       36.36       32.97      7.55 o
  14   2   0       20.17       25.82      7.89 o
  15   2   0        4.86        7.04      8.24 o
  16   2   0        0.18       12.24      7.99 o
  17   2   0        0.79        6.65      8.71 o
   1   3   0      450.16      458.43      4.53 o
   2   3   0        0.30        1.12      3.33 o
   3   3   0      867.34      883.85     12.88 o
   4   3   0       69.92       68.69      2.75 o
   5   3   0        6.48        8.05      2.17 o
   6   3   0      171.85      198.28      6.16 o
   7   3   0       71.93       64.96      5.64 o
   8   3   0      227.13      240.27      7.15 o
   9   3   0        1.72        5.33      5.54 o
  10   3   0       83.01       84.19      6.39 o
  11   3   0     1248.46     1235.42     13.00 o
  12   3   0      202.53      202.52     14.73 o
  13   3   0      134.76      139.59      8.89 o
  14   3   0        8.41       18.85      8.12 o
  15   3   0       17.13       25.10      8.22 o
  16   3   0        1.11       11.83      8.05 o
   0   4   0      164.90      168.45      5.73 o
   1   4   0        4.88        4.53      3.06 o
   2   4   0      396.90      410.44      5.22 o
   3   4   0      276.30      290.94      4.75 o
   4   4   0       52.94       65.42      4.21 o
   5   4   0        6.29        7.85      3.77 o
   6   4   0       25.12       27.69      5.57 o
   7   4   0      248.27      242.93      7.20 o
   8   4   0        0.12       -1.97      5.55 o
   9   4   0       22.08       18.33      6.16 o
  10   4   0       22.26       18.74      7.40 o
  11   4   0        0.61        7.32      7.09 o
  12   4   0       17.62       18.38      8.00 o
  13   4   0       81.06       73.72      9.73 o
  14   4   0       23.94       24.56      7.91 o
  15   4   0       66.25       61.91      9.15 o
   1   5   0       61.52       69.33      4.39 o
   2   5   0      106.19      106.00      5.31 o
   3   5   0        2.86        5.94      4.54 o
   4   5   0       95.49       89.60      6.50 o
   5   5   0        0.82        5.90      5.98 o
   6   5   0      285.35      262.87      8.71 o
   7   5   0        0.04        2.73      6.51 o
   8   5   0       64.62       65.50      7.36 o
   9   5   0        0.11        5.24      7.04 o
  10   5   0       24.41       36.96      7.87 o
  11   5   0        2.77       12.06      7.35 o
  12   5   0        5.35        5.50      7.65 o
   0   6   0       46.88       52.63      7.32 o
   1   6   0        1.92        4.71      7.10 o
   2   6   0       13.40       14.56      7.98 o
   3   6   0       66.79       53.57      8.31 o
   4   6   0        1.80        5.03      8.06 o
   5   6   0       32.53       36.98      8.17 o
   6   6   0        0.11       11.02      8.77 o
   7   6   0        1.86        2.42      8.67 o
   8   6   0        9.64       14.83      9.51 o
   9   6   0        4.16        3.91      8.70 o
 -17   0   1        1.19       17.89     16.61 o
 -15   0   1      102.01      128.25     17.02 o
 -13   0   1      253.34      256.82      8.00 o
 -11   0   1       46.13       47.29      4.82 o
  -9   0   1      253.34      241.46      7.79 o
  -7   0   1      222.08      196.29      6.18 o
  -5   0   1      699.62      679.08      8.70 o
  -3   0   1    31528.75    31611.53    295.92 o
   3   0   1      122.31      119.37      5.31 o
   5   0   1     4496.98     4345.63     34.38 o
   7   0   1      103.50       97.15      5.68 o
   9   0   1     2272.46     2144.62     28.03 o
  11   0   1      444.58      426.40     10.89 o
  13   0   1       82.07       78.46      7.96 o
  15   0   1       74.31       93.08     14.83 o
  17   0   1        2.21       18.89     16.46 o
 -18   1   1        0.48        7.84      9.94 o
 -17   1   1       12.49       22.36      8.25 o
 -16   1   1        7.54       16.35      7.36 o
 -15   1   1        0.01        2.87      6.78 o
 -14   1   1        4.04        2.97      6.83 o
 -13   1   1      118.61      113.18      6.21 o
 -12   1   1       81.10       80.21      4.71 o
 -11   1   1      107.48      105.25      5.57 o
 -10   1   1       34.20       36.40      3.13 o
  -9   1   1      188.57      185.08      4.99 o
  -8   1   1       12.54       12.30      1.84 o
  -7   1   1      243.38      233.21      5.96 o
  -6   1   1       57.38       61.38      1.64 o
  -5   1   1      947.47      927.97     10.99 o
  -4   1   1    10053.19     9739.45     70.76 o
  -3   1   1     1171.24     1019.60      6.08 o
  -2   1   1     3871.49     3489.31     14.73 o
  -1   1   1      160.62      144.85      2.46 o
   0   1   1      984.10      977.66      4.39 o
   1   1   1       54.89       59.06      2.67 o
   2   1   1     1624.42     1445.21      5.46 o
   3   1   1    16575.45    15904.92     97.26 o
   4   1   1     5388.54     5346.32     33.13 o
   5   1   1      569.69      516.95      9.99 o
   6   1   1     4672.10     4662.35     14.46 o
   7   1   1       45.53       43.89      2.08 o
   8   1   1       14.60       12.32      2.18 o
   9   1   1       77.74       86.67      3.19 o
  10   1   1       63.55       67.58      3.43 o
  11   1   1      345.96      343.44      9.29 o
  12   1   1        6.39        9.50      4.53 o
  13   1   1       82.28       89.62      7.63 o
  14   1   1        5.47        9.64      7.13 o
  15   1   1       18.65       33.47     11.66 o
  16   1   1       57.64       71.01      8.91 o
  17   1   1       26.57       33.04     11.33 o
  18   1   1        0.13       10.09      9.98 o
 -17   2   1        0.70        4.48      7.49 o
 -16   2   1        8.17        7.40      7.75 o
 -15   2   1        1.51        6.19      8.06 o
 -14   2   1       17.22       18.31      6.45 o
 -13   2   1       32.93       35.58      6.23 o
 -12   2   1       20.83       19.03      6.08 o
 -11   2   1        7.93        2.13      5.81 o
 -10   2   1      295.13      304.88      7.73 o
  -9   2   1      184.82      185.77      6.57 o
  -8   2   1     1995.69     2070.73     15.37 o
  -7   2   1      271.61      270.65      7.29 o
  -6   2   1      845.70      860.37      9.81 o
  -5   2   1      314.37      311.33      6.79 o
  -4   2   1      967.89     1008.93      9.64 o
  -3   2   1     2135.75     2115.04     10.72 o
  -2   2   1      557.05      543.26      4.53 o
  -1   2   1       66.49       68.63      2.31 o
   0   2   1      129.04      137.99      2.48 o
   1   2   1     2825.50     2689.71      8.25 o
   2   2   1       87.44      107.97      2.33 o
   3   2   1      145.80      160.77      2.71 o
   4   2   1      792.81      770.34     12.89 o
   5   2   1      323.12      339.58      6.71 o
   6   2   1       48.27       52.18      4.87 o
   7   2   1     1628.51     1557.60     11.13 o
   8   2   1     1121.03     1130.56     10.40 o
   9   2   1      160.91      158.44      7.60 o
  10   2   1      109.21      102.01      7.70 o
  11   2   1       37.27       35.94      7.63 o
  12   2   1       32.28       32.01      7.75 o
  13   2   1       57.30       52.64      7.95 o
  14   2   1        0.13        8.16      7.75 o
  15   2   1        1.99        1.81      7.95 o
  16   2   1        3.08       -6.49      8.07 o
  17   2   1        7.19       -1.78     10.03 o
 -16   3   1        3.07       10.70      7.77 o
 -15   3   1       11.56       26.29      7.55 o
 -14   3   1      261.13      224.55      9.74 o
 -13   3   1       24.96       32.58      6.45 o
 -12   3   1       20.99       27.92      6.14 o
 -11   3   1      642.45      604.77     12.67 o
 -10   3   1      138.12      148.04      9.03 o
  -9   3   1        0.01        4.31      5.66 o
  -8   3   1       38.93       34.66      5.74 o
  -7   3   1       38.17       33.50      5.45 o
  -6   3   1       77.70       58.83      6.29 o
  -5   3   1      545.01      519.35     13.57 o
  -4   3   1      402.93      406.66      8.84 o
  -3   3   1      942.20      941.09      8.40 o
  -2   3   1      479.06      476.30      5.34 o
  -1   3   1      754.47      763.27      5.31 o
   0   3   1      764.77      780.12      5.53 o
   1   3   1      829.77      873.97      5.68 o
   2   3   1      292.13      322.10      5.04 o
   3   3   1      530.02      607.52      5.78 o
   4   3   1      117.03      113.22      3.79 o
   5   3   1      998.21      981.81     18.08 o
   6   3   1       67.85       52.38      3.23 o
   7   3   1        5.58       11.24      5.30 o
   8   3   1      302.21      292.03      8.65 o
   9   3   1      334.01      320.72      9.15 o
  10   3   1      136.92      133.95      8.75 o
  11   3   1      198.53      203.37      8.86 o
  12   3   1      239.12      226.08      9.40 o
  13   3   1      175.89      180.05      9.41 o
  14   3   1       33.07       25.11      7.96 o
  15   3   1       40.84       41.43      7.71 o
  16   3   1        3.83       18.00      7.75 o
 -15   4   1       98.27       84.54      8.49 o
 -14   4   1        0.43        7.76      8.27 o
 -13   4   1       39.81       41.25      7.76 o
 -12   4   1       14.32       18.10      6.56 o
 -11   4   1       42.20       43.94      6.59 o
 -10   4   1      137.14      105.32      6.83 o
  -9   4   1       67.48       57.85      6.23 o
  -8   4   1        6.01        6.64      5.56 o
  -7   4   1       39.06       37.95      5.91 o
  -6   4   1       58.19       56.16      5.77 o
  -5   4   1      176.05      182.07      4.92 o
  -4   4   1       15.13       16.34      4.03 o
  -3   4   1      232.74      229.30      4.35 o
  -2   4   1      493.24      483.59      5.02 o
  -1   4   1      626.52      625.64      5.43 o
   0   4   1       43.46       47.64      3.10 o
   1   4   1      826.11      815.89      5.95 o
   2   4   1      263.96      283.27      4.57 o
   3   4   1      139.81      140.73      5.15 o
   4   4   1        2.14        2.47      4.16 o
   5   4   1       66.52       61.08      6.37 o
   6   4   1        8.23       10.55      6.10 o
   7   4   1        3.17        7.80      6.26 o
   8   4   1        0.31        2.17      6.73 o
   9   4   1       10.68        7.06      6.77 o
  10   4   1       53.72       33.22      7.11 o
  11   4   1        6.62       11.85      7.61 o
  12   4   1       75.56       64.15      7.78 o
  13   4   1       12.55       15.48      7.02 o
  14   4   1       52.08       50.43      8.05 o
  15   4   1       87.51       80.53      8.85 o
 -12   5   1        4.85        0.44      7.73 o
 -11   5   1       43.06       38.98      7.92 o
 -10   5   1        8.30       10.30      7.29 o
  -9   5   1        4.56        6.89      5.85 o
  -8   5   1        4.04        7.41      5.78 o
  -7   5   1      128.29      122.75      6.93 o
  -6   5   1      128.63      129.02      6.41 o
  -5   5   1       28.62       24.30      5.14 o
  -4   5   1       46.01       46.70      5.29 o
  -3   5   1       18.88       14.45      4.21 o
  -2   5   1      109.94       95.61      4.78 o
  -1   5   1        4.08        4.66      3.65 o
   0   5   1       17.34       17.54      3.98 o
   1   5   1        6.05        9.00      3.93 o
   2   5   1        3.83        3.77      4.31 o
   3   5   1      141.23      148.39      5.60 o
   4   5   1        1.64        4.23      5.60 o
   5   5   1        2.26        4.76      5.88 o
   6   5   1        8.24       16.93      6.26 o
   7   5   1       69.76       69.33      6.94 o
   8   5   1       13.24       14.59      6.46 o
   9   5   1       10.89        6.84      6.89 o
  10   5   1        6.22       12.17      7.16 o
  11   5   1       51.69       61.91      8.08 o
  12   5   1        0.07        5.05      7.66 o
  -9   6   1        0.19        1.85      9.33 o
  -8   6   1       35.68       29.88      9.21 o
  -7   6   1        0.15        6.89      8.07 o
  -6   6   1       40.69       37.14      8.81 o
  -5   6   1       23.58       17.08      7.41 o
  -4   6   1        4.41        2.39      6.96 o
  -3   6   1        6.92        4.11      7.28 o
  -2   6   1       61.07       61.04      7.63 o
  -1   6   1       81.70       84.12      8.00 o
   0   6   1       10.19       13.26      4.95 o
   1   6   1       39.57       37.03      7.97 o
   2   6   1        0.00        6.22      7.90 o
   3   6   1       17.25       18.70      8.38 o
   4   6   1       94.75      100.65      9.74 o
   5   6   1        1.66        2.08      7.67 o
   6   6   1       30.67       30.48      8.90 o
   7   6   1        0.23        3.30      8.45 o
   8   6   1       22.86       28.69      8.99 o
   9   6   1        2.31        5.03      9.27 o
 -18   0   2       26.67       56.74     18.36 o
 -16   0   2       29.47       37.29     13.89 o
 -14   0   2       60.19       65.21      5.34 o
 -12   0   2       43.98       45.41      5.09 o
 -10   0   2      134.35      120.62      5.27 o
  -8   0   2     1405.95     1409.06     41.97 o
  -6   0   2      170.30      150.06      5.69 o
  -4   0   2     1695.52     1678.43     31.43 o
  -2   0   2     5403.88     5614.20     79.52 o
   2   0   2     1179.14     1175.72      6.91 o
   4   0   2     4968.16     4965.79     88.98 o
   6   0   2     2009.73     1962.32     13.19 o
   8   0   2     1471.57     1528.03     13.56 o
  10   0   2     2108.52     2250.45     17.90 o
  12   0   2      166.21      162.92      8.56 o
  14   0   2       85.97       83.50      8.09 o
  16   0   2       46.05       85.83     16.96 o
  18   0   2        2.04       11.42     12.34 o
 -18   1   2        6.75       19.76     10.11 o
 -17   1   2       28.04       37.47     11.54 o
 -16   1   2        2.79        4.96      7.06 o
 -15   1   2       11.13       15.67      5.66 o
 -14   1   2       36.23       37.70      5.58 o
 -13   1   2        3.26        4.51      5.41 o
 -12   1   2      122.19      108.30      4.44 o
 -11   1   2       15.76       15.23      2.87 o
 -10   1   2       11.36       13.26      2.34 o
  -9   1   2        1.26        0.80      2.09 o
  -8   1   2      268.87      260.23      3.79 o
  -7   1   2      895.58      897.59     10.55 o
  -6   1   2     1047.00     1019.72      5.99 o
  -5   1   2       41.57       42.03      2.10 o
  -4   1   2    11190.85    10861.23    102.89 o
  -3   1   2     1132.40     1139.56      7.03 o
  -2   1   2     1362.27     1278.20      3.90 o
  -1   1   2     3443.43     3205.34     19.81 o
   0   1   2      455.16      403.99      4.65 o
   1   1   2    20204.86    18771.70     63.09 o
   2   1   2     4128.92     4072.52     28.68 o
   3   1   2     3929.65     3782.75     14.38 o
   4   1   2      173.66      179.19      2.95 o
   5   1   2      598.39      589.42      4.23 o
   6   1   2      649.18      653.86     12.40 o
   7   1   2      518.93      536.82     10.87 o
   8   1   2     1824.42     1713.48     14.89 o
   9   1   2      473.62      476.39      6.91 o
  10   1   2        0.00        1.95      2.80 o
  11   1   2       23.76       23.91      4.83 o
  12   1   2       57.44       50.37      5.67 o
  13   1   2       12.14       11.47      8.40 o
  14   1   2      146.98      139.50      8.63 o
  15   1   2        0.06        9.52      7.25 o
  16   1   2       10.23       15.93      7.86 o
  17   1   2        1.86        8.87     11.51 o
  18   1   2       26.73       29.65     16.72 o
 -17   2   2        0.79        1.66      8.49 o
 -16   2   2       31.99       33.27      8.67 o
 -15   2   2       47.86       48.45      6.38 o
 -14   2   2        0.77       -1.32      6.31 o
 -13   2   2       26.17       26.52      6.13 o
 -12   2   2       12.36       14.13      6.03 o
 -11   2   2        1.05        3.32      5.69 o
 -10   2   2      386.55      378.84     10.59 o
  -9   2   2        1.49        2.26      6.12 o
  -8   2   2     1053.76     1043.69     11.75 o
  -7   2   2      263.63      281.83      7.60 o
  -6   2   2        1.64        3.20      1.96 o
  -5   2   2       59.63       53.34      3.83 o
  -4   2   2        7.04        5.15      2.27 o
  -3   2   2     1601.02     1490.23      5.51 o
  -2   2   2      528.19      531.65      3.64 o
  -1   2   2       14.54       11.45      1.58 o
   0   2   2     1298.17     1327.24      7.22 o
   1   2   2     2891.69     2780.65     15.71 o
   2   2   2     3627.59     3639.80     11.16 o
   3   2   2       29.08       27.89      2.31 o
   4   2   2       33.20       35.69      1.87 o
   5   2   2      509.46      511.95      7.30 o
   6   2   2      213.09      201.56     12.45 o
   7   2   2     1242.44     1291.88     11.99 o
   8   2   2      242.43      250.15      7.75 o
   9   2   2       33.39       40.55      6.69 o
  10   2   2       18.20       14.13      6.94 o
  11   2   2       74.95       95.12     10.58 o
  12   2   2        2.54        2.55      7.28 o
  13   2   2        9.87       14.38      7.57 o
  14   2   2      185.08      168.93      9.53 o
  15   2   2        1.27       -5.74     10.19 o
  16   2   2       12.17        5.59     10.45 o
  17   2   2        0.66        1.13      8.89 o
 -16   3   2        0.99       12.30      8.24 o
 -15   3   2        0.32        7.81      6.53 o
 -14   3   2       88.10       81.44      6.86 o
 -13   3   2        0.15        7.40      6.43 o
 -12   3   2       86.36       93.05      6.86 o
 -11   3   2      100.23      106.83      6.91 o
 -10   3   2      121.62      116.34      6.62 o
  -9   3   2       22.07       22.36      5.91 o
  -8   3   2       11.79       10.96      6.11 o
  -7   3   2      154.85      159.33      7.29 o
  -6   3   2       24.88       22.75      2.39 o
  -5   3   2        0.28        0.46      2.35 o
  -4   3   2      221.21      204.06      4.65 o
  -3   3   2        0.28        4.30      3.41 o
  -2   3   2      264.89      294.61      3.74 o
  -1   3   2      210.42      215.49      3.36 o
   0   3   2     1112.33     1155.25      7.45 o
   1   3   2     1009.85     1005.44      7.04 o
   2   3   2        0.57        1.40      3.14 o
   3   3   2       78.09       78.88      3.69 o
   4   3   2        0.95        2.46      2.98 o
   5   3   2       22.52       23.09      2.38 o
   6   3   2        0.60        1.08      2.81 o
   7   3   2      240.89      257.75      7.93 o
   8   3   2       71.74       64.58      7.02 o
   9   3   2       23.38       28.62      7.04 o
  10   3   2       19.63       19.86      7.04 o
  11   3   2      105.06      100.40      8.05 o
  12   3   2       41.48       60.27      7.73 o
  13   3   2       36.62       37.68      7.93 o
  14   3   2       36.50       37.90      7.77 o
  15   3   2       13.59       14.29      8.34 o
  16   3   2        4.27        6.29      8.57 o
 -15   4   2       50.04       46.93      8.30 o
 -14   4   2       19.50       21.82      6.90 o
 -13   4   2       42.31       26.63      6.14 o
 -12   4   2        1.13        4.92      6.35 o
 -11   4   2        1.54        6.05      5.92 o
 -10   4   2      115.83      115.35      7.25 o
  -9   4   2      233.59      235.40      7.74 o
  -8   4   2       38.71       40.06      7.49 o
  -7   4   2      128.45      115.83      6.47 o
  -6   4   2       57.48       60.76      6.32 o
  -5   4   2      208.02      211.63      5.43 o
  -4   4   2       18.22       21.07      4.31 o
  -3   4   2      354.74      346.15      5.76 o
  -2   4   2       34.66       36.27      3.14 o
  -1   4   2       14.62       15.22      2.94 o
   0   4   2       39.95       38.76      3.08 o
   1   4   2       23.57       25.84      3.12 o
   2   4   2       33.66       40.03      3.66 o
   3   4   2        3.04        4.80      3.76 o
   4   4   2        7.93        8.73      3.79 o
   5   4   2        1.09        3.85      3.96 o
   6   4   2      130.48      137.52      6.97 o
   7   4   2       88.45       86.47      6.90 o
   8   4   2        1.01        6.86      6.38 o
   9   4   2       13.13       12.96      6.94 o
  10   4   2       85.66       82.74      7.85 o
  11   4   2        0.00       -0.88      6.91 o
  12   4   2       50.03       46.76      8.43 o
  13   4   2       12.58       14.97      8.12 o
  14   4   2       50.46       48.94      8.66 o
 -12   5   2        2.11        4.30      6.85 o
 -11   5   2        8.53        4.92      6.25 o
 -10   5   2       22.18       36.17      6.40 o
  -9   5   2      123.06      122.75      6.97 o
  -8   5   2       31.20       35.66      6.02 o
  -7   5   2       12.49       12.07      5.56 o
  -6   5   2       64.57       60.67      5.92 o
  -5   5   2      182.42      171.89      6.68 o
  -4   5   2        1.52        2.01      4.94 o
  -3   5   2       85.56       80.19      4.78 o
  -2   5   2        2.35        4.99      4.13 o
  -1   5   2        0.01        0.57      3.67 o
   0   5   2      228.06      223.79      5.44 o
   1   5   2        4.94        6.46      4.08 o
   2   5   2      122.22      133.48      5.33 o
   3   5   2        0.43       -2.76      4.71 o
   4   5   2       16.27       17.06      5.85 o
   5   5   2       46.91       35.63      8.56 o
   6   5   2       97.25       82.71      8.79 o
   7   5   2       15.42       21.11      8.32 o
   8   5   2        2.74        6.20      8.12 o
   9   5   2        1.10        6.94      8.73 o
  10   5   2       11.36       16.68      7.12 o
  11   5   2        0.09        8.42      6.76 o
  12   5   2        4.73       17.28      7.77 o
  -8   6   2       24.06       17.97     13.92 o
  -7   6   2        4.64       -3.18     14.31 o
  -6   6   2       17.05       22.68     14.15 o
  -5   6   2       18.71        6.78     13.79 o
  -4   6   2        3.70       -2.03     12.66 o
  -3   6   2        0.96       -0.07     12.15 o
  -2   6   2        0.43        0.19     11.10 o
  -1   6   2        8.15       12.23      7.41 o
   0   6   2        0.46        2.49      6.32 o
   1   6   2       27.59       22.43      8.40 o
   2   6   2       16.09       11.85      8.04 o
   3   6   2       67.55       72.68      9.46 o
   4   6   2       50.90       59.33      9.63 o
   5   6   2        9.49       16.45      9.10 o
   6   6   2       15.38       17.38      8.59 o
   7   6   2        4.46       12.07      9.07 o
   8   6   2        2.02       13.03     13.00 o
 -17   0   3       13.46       28.34     14.28 o
 -15   0   3        7.31       12.44     14.50 o
 -13   0   3        0.00        0.93      4.78 o
 -11   0   3      576.17      546.47     16.44 o
  -9   0   3        7.70       10.15      5.46 o
  -7   0   3        6.88        7.13      5.07 o
  -5   0   3      601.08      670.08      8.41 o
  -3   0   3     1074.76     1033.41      8.59 o
  -1   0   3     7800.03     7669.06     67.19 o
   1   0   3     4315.40     4023.89     82.19 o
   3   0   3      478.72      509.29      7.26 o
   5   0   3      222.25      223.38      6.45 o
   7   0   3     1133.68     1255.93     12.18 o
   9   0   3      341.63      331.94     17.36 o
  11   0   3        3.63        6.59      7.36 o
  13   0   3        8.69       19.47      7.71 o
  15   0   3       39.45       49.57     14.51 o
  17   0   3        6.71       12.82     12.56 o
 -18   1   3       23.54       24.02     10.24 o
 -17   1   3       10.21       13.99     10.81 o
 -16   1   3        8.72       16.33      7.13 o
 -15   1   3        0.01        3.48      5.48 o
 -14   1   3        0.06        5.82      5.49 o
 -13   1   3        0.03        8.43      5.42 o
 -12   1   3      120.86      128.50      4.20 o
 -11   1   3        9.97       12.28      3.01 o
 -10   1   3       60.58       59.54      3.90 o
  -9   1   3       41.70       46.71      3.63 o
  -8   1   3       73.99       69.84      3.60 o
  -7   1   3       21.09       24.90      3.39 o
  -6   1   3      148.79      146.78      3.30 o
  -5   1   3        0.20        3.67      2.50 o
  -4   1   3      436.32      400.00      3.40 o
  -3   1   3     2660.41     2480.91      7.49 o
  -2   1   3      182.83      189.03      2.49 o
  -1   1   3      435.16      397.36      3.41 o
   0   1   3       48.68       51.79      4.03 o
   1   1   3      602.42      605.82      7.66 o
   2   1   3     2093.02     2119.03      8.79 o
   3   1   3      127.80      113.57      3.07 o
   4   1   3      265.98      271.15      4.88 o
   5   1   3     1419.40     1394.85      8.79 o
   6   1   3      254.49      248.92      4.00 o
   7   1   3       16.47       24.55      3.03 o
   8   1   3       31.27       23.24      3.01 o
   9   1   3      203.30      191.66      4.21 o
  10   1   3      123.19      119.95      5.92 o
  11   1   3       93.14       84.10      5.99 o
  12   1   3        0.68        5.35      5.19 o
  13   1   3       44.92       58.90      7.77 o
  14   1   3        0.04       11.26      7.24 o
  15   1   3       10.45       13.50      7.84 o
  16   1   3        6.73        9.61      7.54 o
  17   1   3        0.05      -10.15     10.34 o
  18   1   3        0.91       14.35     15.02 o
 -17   2   3       30.55       29.81      6.93 o
 -16   2   3        1.69        8.67      6.13 o
 -15   2   3        8.49       12.08      6.62 o
 -14   2   3        5.76       10.15      6.04 o
 -13   2   3        6.78        8.04      6.13 o
 -12   2   3       13.23       16.68      5.89 o
 -11   2   3       11.79       12.49      6.92 o
 -10   2   3       93.11       86.39      7.38 o
  -9   2   3       15.66       12.89      2.04 o
  -8   2   3       96.74       99.02      5.53 o
  -7   2   3      933.40      909.18     20.39 o
  -6   2   3       10.51       17.13      2.40 o
  -5   2   3        8.26        7.14      2.00 o
  -4   2   3      184.98      176.77      2.78 o
  -3   2   3      487.98      477.98      3.55 o
  -2   2   3      157.80      159.46      3.74 o
  -1   2   3      101.18       87.81      2.47 o
   0   2   3        0.26       -0.81      1.93 o
   1   2   3      415.19      424.40      3.00 o
   2   2   3     1230.98     1206.82      4.94 o
   3   2   3      255.16      273.75      3.21 o
   4   2   3     1387.27     1436.60      9.84 o
   5   2   3       13.72       13.69      2.30 o
   6   2   3      101.16       99.66      2.78 o
   7   2   3      316.54      315.11      8.11 o
   8   2   3        3.64        5.57      2.60 o
   9   2   3      356.97      370.89      9.07 o
  10   2   3        4.09        7.63      6.65 o
  11   2   3      481.01      461.37     10.60 o
  12   2   3      202.48      193.19      9.97 o
  13   2   3      259.59      238.62     12.13 o
  14   2   3        0.03       -0.38      9.83 o
  15   2   3       20.47        9.58     10.23 o
  16   2   3        8.41        8.93      8.63 o
  17   2   3       27.09       28.76      8.49 o
 -16   3   3       10.40        7.99      6.67 o
 -15   3   3        5.35       -1.04      5.91 o
 -14   3   3       17.24       13.03      6.27 o
 -13   3   3       23.31       20.12      6.19 o
 -12   3   3       40.42       38.58      6.42 o
 -11   3   3       92.31       83.36      6.61 o
 -10   3   3       34.65       39.12      6.97 o
  -9   3   3       18.39       28.13      6.68 o
  -8   3   3        3.14        3.48      6.03 o
  -7   3   3        3.61        3.91      5.76 o
  -6   3   3       44.47       42.78      2.46 o
  -5   3   3        3.22        5.95      3.45 o
  -4   3   3       11.58       11.48      2.65 o
  -3   3   3       76.85       72.95      3.00 o
  -2   3   3       17.41       16.61      2.03 o
  -1   3   3      163.62      154.80      2.70 o
   0   3   3        2.78        4.04      2.01 o
   1   3   3       11.73       21.31      2.39 o
   2   3   3      104.20      110.41      3.70 o
   3   3   3      439.80      442.97      6.88 o
   4   3   3      706.33      674.40     10.71 o
   5   3   3       42.89       48.89      2.80 o
   6   3   3      412.64      406.92     12.15 o
   7   3   3       81.48       76.90      6.68 o
   8   3   3        0.49        0.61      6.37 o
   9   3   3       97.53      110.79      7.81 o
  10   3   3       33.20       35.63      7.15 o
  11   3   3       38.38       37.11      7.38 o
  12   3   3       72.41       76.82      8.90 o
  13   3   3        5.77        1.78      7.78 o
  14   3   3        0.32        2.23      7.52 o
  15   3   3       26.44       35.31     14.22 o
  16   3   3        0.70       -2.86     10.03 o
 -14   4   3       40.11       35.90      6.91 o
 -13   4   3       11.95       13.51      6.38 o
 -12   4   3       55.43       63.17      7.24 o
 -11   4   3        7.99        9.42      5.95 o
 -10   4   3      248.45      239.55      8.27 o
  -9   4   3       16.82       17.47      5.80 o
  -8   4   3       55.35       54.39      6.62 o
  -7   4   3       15.80       13.01      6.21 o
  -6   4   3       14.06       12.13      5.74 o
  -5   4   3       61.28       58.73      4.51 o
  -4   4   3        5.23        7.66      2.98 o
  -3   4   3       36.49       36.17      3.03 o
  -2   4   3      409.70      387.64      5.20 o
  -1   4   3       86.43       87.05      3.06 o
   0   4   3        1.59       -1.19      2.57 o
   1   4   3       21.78       25.69      3.34 o
   2   4   3        0.59        3.33      3.31 o
   3   4   3       59.73       62.09      4.20 o
   4   4   3        1.11        5.73      3.66 o
   5   4   3       11.47       14.13      3.63 o
   6   4   3       74.39       66.10      6.41 o
   7   4   3        0.37        4.30      5.92 o
   8   4   3        3.88       13.76      6.41 o
   9   4   3        9.58       10.74      6.60 o
  10   4   3       24.14       18.85      7.01 o
  11   4   3        0.30        9.42      7.28 o
  12   4   3        8.68        7.63      7.08 o
  13   4   3       21.13       16.06      7.64 o
  14   4   3        0.55        0.11      8.16 o
 -12   5   3        0.41        3.96      6.57 o
 -11   5   3       17.31       23.57      6.18 o
 -10   5   3       27.64       25.22      5.89 o
  -9   5   3      102.39       95.28      6.82 o
  -8   5   3       22.12       21.46      5.90 o
  -7   5   3       14.15        9.43      5.52 o
  -6   5   3        0.25        2.55      5.33 o
  -5   5   3       49.60       51.53      5.23 o
  -4   5   3        2.02        7.72      5.24 o
  -3   5   3      403.89      392.13      7.32 o
  -2   5   3        0.57        4.41      4.44 o
  -1   5   3      232.94      223.94      5.61 o
   0   5   3      148.53      146.43      5.08 o
   1   5   3        6.05        4.22      4.80 o
   2   5   3        4.94        3.36      4.43 o
   3   5   3        3.89        6.49      3.81 o
   4   5   3       81.52       89.40      6.80 o
   5   5   3       29.65       39.10      8.52 o
   6   5   3      148.07      147.70     10.13 o
   7   5   3        3.46        6.25     11.74 o
   8   5   3        7.18       14.54      8.51 o
   9   5   3        0.00        5.80      8.39 o
  10   5   3        6.93       13.56      8.57 o
  11   5   3        5.94        2.60      8.32 o
  12   5   3        4.41       -2.07     10.98 o
  -8   6   3        7.43        9.29      9.37 o
  -7   6   3       11.92       18.10      9.86 o
  -6   6   3       22.06       24.46      9.30 o
  -5   6   3       37.14       37.26      8.83 o
  -4   6   3        0.35       -3.20      7.95 o
  -3   6   3       34.32       29.36      8.66 o
  -2   6   3        0.01       -6.12      8.04 o
  -1   6   3        0.60        9.43      6.68 o
   0   6   3       32.46       24.58      5.43 o
   1   6   3        9.42        7.75      7.91 o
   2   6   3        3.21       -3.95     12.65 o
   3   6   3        3.03        0.33     15.17 o
   4   6   3       38.49       34.12     13.14 o
   5   6   3        0.09       -6.62     14.56 o
   6   6   3        2.50       -7.73      9.61 o
   7   6   3        1.68       -1.32      8.77 o
   8   6   3        0.34       11.25     10.01 o
 -18   0   4       16.30       40.32     18.15 o
 -16   0   4        0.91        3.77     13.09 o
 -14   0   4      227.69      207.77      7.03 o
 -12   0   4       46.38       32.22      6.66 o
 -10   0   4        3.92       -1.90      6.10 o
  -8   0   4       38.49       39.60      5.57 o
  -6   0   4      434.17      396.24     14.26 o
  -4   0   4     3054.78     2990.85     22.04 o
  -2   0   4       33.47       65.80      7.23 o
   0   0   4     3138.87     3297.70     63.50 o
   2   0   4     1658.93     1499.68      7.70 o
   4   0   4      683.96      632.71     14.44 o
   6   0   4       47.98       50.26      6.08 o
   8   0   4      448.92      481.53      9.46 o
  10   0   4       51.48       50.24      7.10 o
  12   0   4       32.88       40.59      8.15 o
  14   0   4        6.48       15.68      8.04 o
  16   0   4       16.35       22.10     15.39 o
  18   0   4        3.68        3.26     16.95 o
 -18   1   4        3.79        9.02     11.89 o
 -17   1   4        0.03        5.32      9.75 o
 -16   1   4       57.18       50.31      7.81 o
 -15   1   4        4.30        7.86      5.80 o
 -14   1   4        5.81       14.27      5.02 o
 -13   1   4      224.22      225.49      7.45 o
 -12   1   4        4.83        7.99      3.24 o
 -11   1   4       11.57       13.19      3.90 o
 -10   1   4      102.40      107.81      5.80 o
  -9   1   4      187.88      204.51      5.26 o
  -8   1   4      961.26      907.27     15.79 o
  -7   1   4      287.60      285.48      6.79 o
  -6   1   4      200.92      191.00      6.48 o
  -5   1   4       49.98       47.17      3.05 o
  -4   1   4       10.21        9.89      2.55 o
  -3   1   4     1683.48     1589.20      9.32 o
  -2   1   4     4062.46     3891.70     23.39 o
  -1   1   4     2612.24     2493.81     18.07 o
   0   1   4      158.64      142.80      4.76 o
   1   1   4     1335.58     1366.28      8.82 o
   2   1   4      839.81      826.77      4.12 o
   3   1   4        0.09        1.98      2.41 o
   4   1   4       91.73       89.36      3.69 o
   5   1   4      405.19      382.21      6.21 o
   6   1   4      463.32      509.27      9.55 o
   7   1   4      312.66      310.25      6.47 o
   8   1   4      383.96      392.58      6.27 o
   9   1   4        0.09        6.27      4.65 o
  10   1   4      262.12      254.33      6.38 o
  11   1   4        6.00        8.83      5.20 o
  12   1   4       37.37       42.78      5.53 o
  13   1   4       13.26       17.64      7.23 o
  14   1   4        1.30       10.74      7.63 o
  15   1   4        0.57        3.19      7.66 o
  16   1   4        8.35       14.69      7.50 o
  17   1   4        3.60        7.13     10.57 o
 -17   2   4        2.28        7.00      6.84 o
 -16   2   4       21.72       22.98      6.70 o
 -15   2   4       28.51       29.79      6.62 o
 -14   2   4        7.31       11.23      6.23 o
 -13   2   4       17.34       16.06      7.03 o
 -12   2   4       33.18       33.89      7.05 o
 -11   2   4       55.46       64.63      7.39 o
 -10   2   4       89.72      100.17      7.27 o
  -9   2   4        2.08        4.05      3.47 o
  -8   2   4       16.15       16.21      2.05 o
  -7   2   4      914.11      862.20      7.42 o
  -6   2   4      303.09      297.52      5.64 o
  -5   2   4      181.09      191.40      3.15 o
  -4   2   4       67.83       62.17      2.53 o
  -3   2   4       38.04       48.20      2.04 o
  -2   2   4       21.56       22.58      2.28 o
  -1   2   4     1360.38     1323.67      6.70 o
   0   2   4      827.51      854.12     12.39 o
   1   2   4      172.47      204.97      2.56 o
   2   2   4      939.81      988.16     10.53 o
   3   2   4      863.11      845.18      5.61 o
   4   2   4      142.12      143.30      4.08 o
   5   2   4       39.57       41.86      2.94 o
   6   2   4       49.03       55.75      2.87 o
   7   2   4        1.15        2.37      2.30 o
   8   2   4       20.91       19.97      2.46 o
   9   2   4      596.45      574.58     17.62 o
  10   2   4      458.11      434.77     12.54 o
  11   2   4       36.25       44.51      9.42 o
  12   2   4       67.71       79.12     11.33 o
  13   2   4        8.60       16.50      8.90 o
  14   2   4       50.53       60.93      8.20 o
  15   2   4        0.09       16.08      8.34 o
  16   2   4       32.04       51.18     12.05 o
  17   2   4       16.11       19.31      8.05 o
 -16   3   4        7.62        9.79      6.51 o
 -15   3   4       21.72       14.11      6.54 o
 -14   3   4        0.00       -2.32      6.26 o
 -13   3   4        9.24        5.64      6.44 o
 -12   3   4       37.42       37.75      7.34 o
 -11   3   4      149.20      150.50      8.40 o
 -10   3   4       52.81       41.56      7.40 o
  -9   3   4        1.75        1.78      6.29 o
  -8   3   4       35.90       46.88      6.21 o
  -7   3   4       93.84      104.55      6.57 o
  -6   3   4       21.00       22.29      3.62 o
  -5   3   4       50.25       46.31      2.50 o
  -4   3   4       31.10       27.98      2.46 o
  -3   3   4      337.65      350.19      5.45 o
  -2   3   4       37.75       40.70      3.33 o
  -1   3   4       81.13       76.03      3.44 o
   0   3   4      423.83      447.59      5.57 o
   1   3   4      330.83      277.02      7.21 o
   2   3   4     1297.44     1282.82     20.71 o
   3   3   4      574.37      552.18      6.16 o
   4   3   4       50.28       45.08      3.67 o
   5   3   4      184.32      193.05      4.59 o
   6   3   4       10.89       12.40      3.10 o
   7   3   4       55.74       56.47      2.83 o
   8   3   4      194.62      196.69      8.11 o
   9   3   4       25.01       21.22      7.10 o
  10   3   4       34.41       30.58      7.26 o
  11   3   4        1.05        2.52      7.19 o
  12   3   4       10.39        2.26      7.56 o
  13   3   4       39.35       31.87      9.96 o
  14   3   4        1.26       14.15      9.96 o
  15   3   4       31.84       29.56     10.59 o
  16   3   4        1.70        0.97      8.95 o
 -14   4   4       36.38       35.68      6.44 o
 -13   4   4       65.82       65.84      7.10 o
 -12   4   4        1.66        9.41      6.64 o
 -11   4   4        4.13        1.97      5.60 o
 -10   4   4       26.87       32.53      7.32 o
  -9   4   4        2.46        6.77      6.19 o
  -8   4   4       37.58       38.08      6.48 o
  -7   4   4       28.36       27.32      6.26 o
  -6   4   4        8.65        7.79      5.58 o
  -5   4   4       35.88       38.85      4.45 o
  -4   4   4       30.20       40.85      4.40 o
  -3   4   4       47.17       49.38      4.40 o
  -2   4   4        2.90        3.18      3.59 o
  -1   4   4       21.55       22.83      3.71 o
   0   4   4        0.21        0.06      1.98 o
   1   4   4      252.29      244.41      5.51 o
   2   4   4       34.13       36.53      3.46 o
   3   4   4        5.29        7.04      3.61 o
   4   4   4        3.73        6.20      3.62 o
   5   4   4      133.02      134.83      4.86 o
   6   4   4        3.42        5.59      5.65 o
   7   4   4       13.38       17.79      6.18 o
   8   4   4      122.41      124.17      7.37 o
   9   4   4        6.00        3.70      6.67 o
  10   4   4        2.94        0.82      7.17 o
  11   4   4        4.31        7.15      7.03 o
  12   4   4        4.39       -5.20      7.92 o
  13   4   4        0.01        4.03      8.26 o
  14   4   4       28.33       29.96     11.05 o
 -12   5   4        1.50        7.35      6.73 o
 -11   5   4        1.45        5.14      6.81 o
 -10   5   4        0.04       -2.97      6.45 o
  -9   5   4        1.18        4.40      5.42 o
  -8   5   4       47.38       60.98      5.93 o
  -7   5   4       11.47       10.98      5.88 o
  -6   5   4       28.76       30.68      6.05 o
  -5   5   4        6.76       11.19      5.35 o
  -4   5   4      380.35      386.82     10.21 o
  -3   5   4       11.53       11.38      4.40 o
  -2   5   4        0.15        2.98      3.89 o
  -1   5   4        1.37        0.15      3.84 o
   0   5   4        2.80        1.76      3.85 o
   1   5   4      224.98      213.98      6.66 o
   2   5   4        4.49        4.83      4.77 o
   3   5   4      132.26      132.49      5.80 o
   4   5   4        1.22        1.53      6.40 o
   5   5   4       27.49       21.54      8.32 o
   6   5   4       13.80       18.24      8.49 o
   7   5   4        2.78        8.49      8.23 o
   8   5   4       12.57        6.05      9.33 o
   9   5   4        3.76        1.22      9.38 o
  10   5   4       48.99       48.58      8.86 o
  11   5   4        1.44       -0.66      9.76 o
  12   5   4       10.00        0.82     10.83 o
  -8   6   4      125.23      135.10      9.64 o
  -7   6   4       49.96       67.31      7.67 o
  -6   6   4       47.17       44.97      7.89 o
  -5   6   4        1.07        2.60      8.06 o
  -4   6   4       63.62       68.35     20.59 o
  -3   6   4        7.96        9.26      9.05 o
  -2   6   4       20.15       13.45     12.16 o
  -1   6   4       34.03       43.60      6.63 o
   0   6   4        0.32       -2.23      5.27 o
   1   6   4       58.27       63.20      7.47 o
   2   6   4        1.15       -2.97      8.69 o
   3   6   4       73.45       67.08     19.13 o
   4   6   4        0.09        4.22      9.26 o
   5   6   4       16.33       10.84      8.68 o
   6   6   4        0.50       -6.65      9.41 o
   7   6   4        1.14       -2.90      9.93 o
   8   6   4        0.24        1.49      8.69 o
 -17   0   5      122.22      135.41     11.86 o
 -15   0   5       28.75       22.24     14.46 o
 -13   0   5       55.10       43.54      6.93 o
 -11   0   5      142.19      147.61     10.35 o
  -9   0   5      325.91      340.38      8.99 o
  -7   0   5       71.72       80.08      6.62 o
  -5   0   5     5291.61     5642.77     49.43 o
  -3   0   5     7045.12     7348.77     90.34 o
  -1   0   5      462.01      457.60     10.84 o
   1   0   5       58.71       66.08      3.22 o
   3   0   5      353.38      359.05      5.08 o
   5   0   5      210.53      203.50      7.28 o
   7   0   5     2017.16     1995.85     51.94 o
   9   0   5      165.66      180.67      8.41 o
  11   0   5        3.89        7.73      7.51 o
  13   0   5       70.26       79.62      8.46 o
  15   0   5       44.50       53.87     14.57 o
  17   0   5       23.94       25.14     15.07 o
 -17   1   5        2.44        7.97      9.92 o
 -16   1   5       28.15       32.98      7.86 o
 -15   1   5       11.11       12.94      5.13 o
 -14   1   5       26.14       35.43      6.34 o
 -13   1   5       20.01       32.18      6.10 o
 -12   1   5      105.39      105.31      4.93 o
 -11   1   5      113.20      100.53      5.16 o
 -10   1   5      524.05      515.00      7.31 o
  -9   1   5        0.09        4.94      3.99 o
  -8   1   5      780.48      794.69      9.93 o
  -7   1   5      169.53      167.63      4.79 o
  -6   1   5       26.26       33.82      3.98 o
  -5   1   5      526.81      537.94      6.08 o
  -4   1   5      143.51      131.50      3.78 o
  -3   1   5     1980.25     2002.70     11.85 o
  -2   1   5      596.32      556.36      4.14 o
  -1   1   5     1587.69     1441.49      6.24 o
   0   1   5      212.72      190.68      5.18 o
   1   1   5       48.62       50.17      4.43 o
   2   1   5      291.21      313.93      5.77 o
   3   1   5      393.82      393.41      4.85 o
   4   1   5     1885.41     1984.10     12.15 o
   5   1   5      549.33      557.11      6.25 o
   6   1   5       15.21       15.75      4.01 o
   7   1   5      208.28      232.00      5.49 o
   8   1   5      136.32      138.93      5.67 o
   9   1   5        4.72        7.38      4.86 o
  10   1   5       23.32       28.41      5.24 o
  11   1   5      168.59      177.97      8.08 o
  12   1   5        1.96        6.86      5.62 o
  13   1   5       15.06       22.34      8.31 o
  14   1   5       13.20       10.39      7.40 o
  15   1   5        0.33        6.65      7.97 o
  16   1   5       42.15       56.66      8.43 o
  17   1   5        0.75        1.01      8.88 o
 -17   2   5       28.26       29.07      7.05 o
 -16   2   5       25.28       23.68      6.77 o
 -15   2   5        7.30        6.90      6.54 o
 -14   2   5       10.43       12.11      7.44 o
 -13   2   5       12.37       19.54      7.24 o
 -12   2   5      328.47      310.64     17.61 o
 -11   2   5       85.63       91.17      7.96 o
 -10   2   5      205.45      205.60      5.96 o
  -9   2   5       23.13       20.90      4.01 o
  -8   2   5       47.76       52.31      3.90 o
  -7   2   5      664.46      637.49     17.97 o
  -6   2   5       14.30       16.26      3.45 o
  -5   2   5      245.80      255.33      3.56 o
  -4   2   5       94.08      106.30      3.07 o
  -3   2   5        9.11       13.13      1.86 o
  -2   2   5      670.42      666.68      8.47 o
  -1   2   5     1066.50     1092.25     16.27 o
   0   2   5       77.26       75.69      4.67 o
   1   2   5      589.39      584.55     11.49 o
   2   2   5      579.47      602.17     16.45 o
   3   2   5      347.12      325.66      4.92 o
   4   2   5      679.23      684.68     15.21 o
   5   2   5        7.91        5.69      3.87 o
   6   2   5      114.05      123.28      4.82 o
   7   2   5       29.84       33.39      4.10 o
   8   2   5      251.79      253.91      8.39 o
   9   2   5      198.14      196.11      5.11 o
  10   2   5       54.48       49.43      9.16 o
  11   2   5       29.60       35.96      9.13 o
  12   2   5      305.55      296.76      9.47 o
  13   2   5        2.52       15.43      7.75 o
  14   2   5       44.54       61.34      7.99 o
  15   2   5       40.09       59.37      8.67 o
  16   2   5        2.03       12.25      8.38 o
  17   2   5        0.22       18.34      8.02 o
 -16   3   5        9.41        8.09      7.01 o
 -15   3   5        5.66        0.92      6.76 o
 -14   3   5        2.14        3.60      6.26 o
 -13   3   5        0.00        1.52      7.37 o
 -12   3   5        2.33        3.52      7.48 o
 -11   3   5       47.32       44.24      8.16 o
 -10   3   5        3.70        4.24      6.67 o
  -9   3   5       82.30       82.38      7.35 o
  -8   3   5       28.23       28.65      6.36 o
  -7   3   5       17.71       23.72      5.99 o
  -6   3   5      755.84      720.98     14.79 o
  -5   3   5        0.52        5.10      2.50 o
  -4   3   5       46.35       40.18      2.01 o
  -3   3   5      138.83      142.21      4.42 o
  -2   3   5       30.81       36.92      3.16 o
  -1   3   5      348.05      330.26      6.06 o
   0   3   5        6.99        6.82      2.14 o
   1   3   5      307.49      273.65      6.33 o
   2   3   5        1.26        2.07      1.97 o
   3   3   5        0.17        1.02      4.30 o
   4   3   5      116.07      117.35      4.30 o
   5   3   5        0.09        0.02      3.40 o
   6   3   5     1019.14     1045.32      9.60 o
   7   3   5       84.24       84.21      3.88 o
   8   3   5       73.84       65.93      7.26 o
   9   3   5       56.50       46.09      9.35 o
  10   3   5       79.32       78.15     10.41 o
  11   3   5      154.32      152.36     11.19 o
  12   3   5       77.25       72.18     10.60 o
  13   3   5       38.07       30.64     11.59 o
  14   3   5       35.55       27.72     10.50 o
  15   3   5        0.14        3.42      7.51 o
  16   3   5        2.41       15.69      7.82 o
 -14   4   5       10.98       10.83      6.67 o
 -13   4   5        0.10        3.43      6.41 o
 -12   4   5        6.00        6.19      6.97 o
 -11   4   5        0.07       -0.07      6.40 o
 -10   4   5       30.98       42.06      7.23 o
  -9   4   5       34.14       39.03      6.58 o
  -8   4   5        3.83        2.04      5.87 o
  -7   4   5        6.20        7.00      5.45 o
  -6   4   5       12.11       16.15      5.66 o
  -5   4   5      100.76       99.98      5.00 o
  -4   4   5      233.98      228.67      6.38 o
  -3   4   5      287.29      301.04      6.15 o
  -2   4   5        1.82        8.16      3.56 o
  -1   4   5      338.92      335.70      6.30 o
   0   4   5      125.19      129.41      4.38 o
   1   4   5       33.95       30.59      5.08 o
   2   4   5        1.53        0.75      4.83 o
   3   4   5      183.05      183.16      4.89 o
   4   4   5        9.34       13.40      3.92 o
   5   4   5        0.04       -0.49      3.74 o
   6   4   5        4.87        8.77      5.78 o
   7   4   5       39.97       44.66      6.45 o
   8   4   5       67.32       69.12      6.88 o
   9   4   5        4.40        0.72      6.61 o
  10   4   5       39.42       46.00      7.69 o
  11   4   5       49.98       32.65     10.05 o
  12   4   5        1.77        3.71     10.21 o
  13   4   5       44.27       43.78     11.00 o
  14   4   5        0.97       -3.90     11.06 o
 -12   5   5       14.96       12.84      8.29 o
 -11   5   5        7.50       14.83      7.87 o
 -10   5   5       15.27       14.98      7.98 o
  -9   5   5       36.75       38.20      9.74 o
  -8   5   5        7.42       11.33      9.54 o
  -7   5   5       14.02       17.33      9.18 o
  -6   5   5        1.99        2.45      8.23 o
  -5   5   5       21.80       28.63     12.39 o
  -4   5   5        1.57        0.26      7.81 o
  -3   5   5        9.22        5.41      6.12 o
  -2   5   5       15.16       15.47      5.45 o
  -1   5   5      502.88      516.53     13.02 o
   0   5   5       37.16       38.30      5.58 o
   1   5   5      391.86      387.81      7.98 o
   2   5   5       15.06       15.32      4.98 o
   3   5   5        4.10        1.43      4.70 o
   4   5   5        2.42        1.39      6.57 o
   5   5   5       77.67       73.44      9.12 o
   6   5   5       15.85       14.28      8.48 o
   7   5   5       54.43       42.48      8.83 o
   8   5   5        0.01       -0.17      9.75 o
   9   5   5        5.23        6.95      9.63 o
  10   5   5        8.37       12.44      9.94 o
  11   5   5        4.34        6.45     10.48 o
  -8   6   5       16.38       13.47      7.47 o
  -7   6   5       16.96       21.76      8.14 o
  -6   6   5       11.37        9.67      7.43 o
  -5   6   5       25.12       28.02      7.60 o
  -4   6   5       13.81       15.61      6.79 o
  -3   6   5       16.34       22.32      8.34 o
  -2   6   5        2.05        0.29      8.12 o
  -1   6   5        4.84        5.60      6.62 o
   0   6   5        0.30        3.55      6.38 o
   1   6   5       10.82        7.42      5.92 o
   2   6   5        0.40        0.79      9.19 o
   3   6   5        2.93        4.77      8.21 o
   4   6   5       23.46       15.93      9.57 o
   5   6   5      128.96      126.81     11.50 o
   6   6   5        6.28        8.55      8.78 o
   7   6   5        2.13        5.06      9.93 o
 -16   0   6        5.30        7.64     12.16 o
 -14   0   6       83.95       69.77      7.50 o
 -12   0   6       90.75       82.88     13.07 o
 -10   0   6      161.99      159.82      8.05 o
  -8   0   6      549.62      581.00     15.50 o
  -6   0   6       39.93       46.26      6.51 o
  -4   0   6     1861.13     1999.47     23.67 o
  -2   0   6     4757.98     5007.18     38.91 o
   0   0   6      350.80      345.68      7.45 o
   2   0   6      517.60      536.61      7.06 o
   4   0   6     2438.79     2531.86     15.52 o
   6   0   6     1365.09     1423.25     18.42 o
   8   0   6       37.56       46.00      7.64 o
  10   0   6       73.10       63.29      8.27 o
  12   0   6       17.27       15.50      8.44 o
  14   0   6       69.37       70.82      9.46 o
  16   0   6       40.12       39.44     15.92 o
 -17   1   6        9.46       31.78     11.28 o
 -16   1   6       53.54       56.78      6.64 o
 -15   1   6        0.02       10.14      5.95 o
 -14   1   6      146.14      158.59     13.29 o
 -13   1   6      101.29      105.60     10.18 o
 -12   1   6        5.95       11.22      4.75 o
 -11   1   6      315.36      320.13      6.94 o
 -10   1   6        6.19       10.03      4.55 o
  -9   1   6      551.38      559.43      7.65 o
  -8   1   6       14.44       20.46      4.44 o
  -7   1   6       18.93       24.70      4.18 o
  -6   1   6        1.92        0.19      4.02 o
  -5   1   6      292.42      303.95      5.59 o
  -4   1   6      838.67      903.62     17.57 o
  -3   1   6      219.98      190.74      3.60 o
  -2   1   6     2475.94     2758.52     22.59 o
  -1   1   6     2196.68     2206.77      7.65 o
   0   1   6      397.66      450.67      6.76 o
   1   1   6     5565.11     5674.48     40.27 o
   2   1   6     5212.44     5650.79     28.63 o
   3   1   6        1.64        1.85      3.21 o
   4   1   6      371.71      408.33      5.66 o
   5   1   6      405.00      416.85      5.90 o
   6   1   6      111.60      110.37      4.78 o
   7   1   6       18.92       20.61      4.40 o
   8   1   6       50.25       56.84      4.93 o
   9   1   6      117.49      119.27      5.67 o
  10   1   6        2.97       12.43      5.28 o
  11   1   6       56.48       62.23      5.83 o
  12   1   6       17.72       19.69      5.63 o
  13   1   6       34.15       42.23      7.31 o
  14   1   6        6.69       10.31      7.50 o
  15   1   6        0.00       10.99      7.65 o
  16   1   6        2.99        7.10      7.79 o
  17   1   6        0.00        7.81     10.86 o
 -17   2   6        6.74        8.36      6.84 o
 -16   2   6        1.61        5.78      6.38 o
 -15   2   6      101.63       87.37      8.24 o
 -14   2   6        3.00       11.89      7.14 o
 -13   2   6      229.28      229.77      9.24 o
 -12   2   6       25.64       37.40      7.24 o
 -11   2   6       37.20       41.77      7.37 o
 -10   2   6      418.96      428.73      6.33 o
  -9   2   6      108.11      103.28      4.45 o
  -8   2   6      409.64      428.28      5.82 o
  -7   2   6      555.19      542.94      7.50 o
  -6   2   6        4.20        6.46      3.81 o
  -5   2   6      506.63      502.08      4.45 o
  -4   2   6        2.91        3.73      1.99 o
  -3   2   6     2103.67     2015.31     10.84 o
  -2   2   6      766.41      785.90     10.70 o
  -1   2   6       30.30       32.23      2.41 o
   0   2   6      450.72      448.70      6.71 o
   1   2   6      135.86      138.75      5.47 o
   2   2   6     1640.27     1745.22     10.91 o
   3   2   6       86.32       98.29      3.33 o
   4   2   6       46.25       47.86      4.79 o
   5   2   6       30.30       32.64      4.74 o
   6   2   6      117.52      128.57      5.58 o
   7   2   6      129.61      147.27      5.64 o
   8   2   6      164.72      169.76      5.05 o
   9   2   6      832.36      823.31     11.79 o
  10   2   6      531.79      519.41      7.87 o
  11   2   6       52.79       50.74      7.43 o
  12   2   6        5.05       15.43      7.27 o
  13   2   6       75.53       78.02      8.31 o
  14   2   6        2.61       13.38      7.86 o
  15   2   6      124.67      129.99      8.52 o
  16   2   6       17.69       26.94      8.24 o
 -15   3   6        0.04        2.98      6.94 o
 -14   3   6       13.34       18.12      7.63 o
 -13   3   6       14.25       12.13      7.09 o
 -12   3   6        4.96        7.19      7.56 o
 -11   3   6       53.10       51.16      7.55 o
 -10   3   6        5.24        6.76      6.94 o
  -9   3   6      602.27      577.91     10.84 o
  -8   3   6       42.82       42.48      4.76 o
  -7   3   6     1177.99     1197.22     14.45 o
  -6   3   6        8.79       12.83      4.40 o
  -5   3   6       90.75       95.54      4.54 o
  -4   3   6      290.68      318.38      5.71 o
  -3   3   6       27.20       28.03      3.43 o
  -2   3   6       11.48       13.35      2.84 o
  -1   3   6      328.43      325.10      4.44 o
   0   3   6       41.46       38.97      3.62 o
   1   3   6        9.35        9.70      2.16 o
   2   3   6       89.42       76.19      4.71 o
   3   3   6       77.74       75.81      4.05 o
   4   3   6       22.26       31.18      5.03 o
   5   3   6        1.28        3.19      4.26 o
   6   3   6        8.20        9.19      4.29 o
   7   3   6       21.29       21.15      4.02 o
   8   3   6       64.68       57.95     10.02 o
   9   3   6      199.57      187.51     11.18 o
  10   3   6      584.30      593.50     15.22 o
  11   3   6        0.17        7.74      9.73 o
  12   3   6      118.13      119.02     11.26 o
  13   3   6        0.50        5.44      7.58 o
  14   3   6        7.14       14.43      8.18 o
  15   3   6       36.18       44.28     10.07 o
 -14   4   6        3.85        9.66      6.59 o
 -13   4   6        0.06        5.75      6.48 o
 -12   4   6        0.12        7.37      6.87 o
 -11   4   6       35.83       29.50      7.06 o
 -10   4   6      169.61      175.61      8.28 o
  -9   4   6        2.62        3.58      5.90 o
  -8   4   6       53.75       48.58      6.48 o
  -7   4   6       17.52       13.54      5.47 o
  -6   4   6       79.63       73.59      6.14 o
  -5   4   6      268.67      254.92      6.04 o
  -4   4   6       85.80       82.29      4.94 o
  -3   4   6      776.66      730.54      8.17 o
  -2   4   6       71.77       80.61      5.22 o
  -1   4   6        0.00        5.83      3.18 o
   0   4   6        6.22        4.69      5.13 o
   1   4   6      154.50      159.56      6.42 o
   2   4   6      132.24      129.47      6.12 o
   3   4   6       34.51       32.57      5.63 o
   4   4   6      245.53      247.72      7.52 o
   5   4   6      223.48      201.05      6.93 o
   6   4   6       40.79       45.45      9.13 o
   7   4   6       62.92       55.68     10.05 o
   8   4   6       35.05       41.49      9.78 o
   9   4   6        2.34        5.54      8.72 o
  10   4   6       27.41       17.60      8.91 o
  11   4   6        0.83       -3.08     10.32 o
  12   4   6       28.09       30.45      9.81 o
  13   4   6        7.78       14.55      9.63 o
  14   4   6        1.99       -4.05      9.47 o
 -11   5   6        0.67       11.11     10.05 o
 -10   5   6        0.27        5.61      8.62 o
  -9   5   6        2.65        5.36      8.75 o
  -8   5   6       12.00       14.48     11.99 o
  -7   5   6        3.49       11.93      9.47 o
  -6   5   6       58.58       68.36      9.54 o
  -5   5   6        7.46        3.56      8.14 o
  -4   5   6        5.64       10.04      7.92 o
  -3   5   6        1.64        2.26      6.68 o
  -2   5   6      444.05      447.73      8.52 o
  -1   5   6        5.50       13.80      5.52 o
   0   5   6        7.48       18.61      5.50 o
   1   5   6       43.89       43.83      5.72 o
   2   5   6      119.90      102.45      6.06 o
   3   5   6        1.26        2.89      4.84 o
   4   5   6        3.54        6.59      7.06 o
   5   5   6       10.75       19.05      8.47 o
   6   5   6       25.08       26.69      8.61 o
   7   5   6        3.67        8.72      9.16 o
   8   5   6        1.28        3.49      9.14 o
   9   5   6        0.09        4.47      9.78 o
  10   5   6        1.57        0.08     10.29 o
  11   5   6       38.00       41.59      9.46 o
  -7   6   6        3.21        0.51      8.64 o
  -6   6   6        3.34       12.95      9.38 o
  -5   6   6       47.69       53.22      9.10 o
  -4   6   6        5.58       11.07      8.61 o
  -3   6   6       39.92       42.01      9.39 o
  -2   6   6        9.84       14.35      8.82 o
  -1   6   6       21.23       29.48      7.24 o
   0   6   6       27.78       36.33      5.93 o
   1   6   6       76.39       86.05      9.82 o
   2   6   6      251.55      249.84     12.14 o
   3   6   6      148.10      152.99     11.79 o
   4   6   6       23.66       38.66     10.15 o
   5   6   6       58.29       59.05     10.88 o
   6   6   6        0.03        3.03      9.83 o
   7   6   6       16.74       19.76      9.96 o
 -17   0   7        0.16        1.74     15.67 o
 -15   0   7        1.89        1.95     14.34 o
 -13   0   7        0.02        1.17      6.69 o
 -11   0   7      407.39      385.88     11.33 o
  -9   0   7      346.89      353.93     19.22 o
  -7   0   7      282.96      281.77      8.70 o
  -5   0   7     3758.49     4098.76     21.54 o
  -3   0   7      129.08      152.74     10.05 o
  -1   0   7        1.59        0.30      6.26 o
   1   0   7     3832.87     4024.81     18.28 o
   3   0   7      209.27      212.56      6.87 o
   5   0   7     2957.97     3015.81     36.56 o
   7   0   7     4329.59     4415.67     52.93 o
   9   0   7      299.60      294.83     10.20 o
  11   0   7      371.60      355.57     11.84 o
  13   0   7       90.54       86.57      9.39 o
  15   0   7        0.62       -0.86     11.73 o
  17   0   7      208.50      178.49     15.81 o
 -17   1   7       69.72       84.38     12.86 o
 -16   1   7       41.94       64.41     12.34 o
 -15   1   7        3.66       12.24      5.91 o
 -14   1   7      125.09      120.97      7.24 o
 -13   1   7        0.03        5.25      6.47 o
 -12   1   7      218.03      203.49      6.72 o
 -11   1   7       46.77       46.47      5.02 o
 -10   1   7       92.80       96.86      5.76 o
  -9   1   7      754.89      771.49     11.56 o
  -8   1   7        6.40        7.81      4.47 o
  -7   1   7      370.79      387.45      6.58 o
  -6   1   7      183.07      163.37      5.37 o
  -5   1   7      441.39      501.72      9.78 o
  -4   1   7     2640.98     2872.13     32.96 o
  -3   1   7      260.20      255.39      6.59 o
  -2   1   7     1041.87     1050.82     10.06 o
  -1   1   7      252.83      266.44      3.18 o
   0   1   7      107.27      117.78      3.45 o
   1   1   7     2712.92     2700.83     20.79 o
   2   1   7      202.95      218.03      2.98 o
   3   1   7      325.12      321.95      4.93 o
   4   1   7       11.53       17.89      3.70 o
   5   1   7      625.36      627.04      8.19 o
   6   1   7      120.94      136.33      5.09 o
   7   1   7       24.47       26.50      4.78 o
   8   1   7      377.93      377.44      7.24 o
   9   1   7      252.57      265.06      6.73 o
  10   1   7        1.12        9.56      5.48 o
  11   1   7      493.72      465.32      8.36 o
  12   1   7       10.54       17.12      5.68 o
  13   1   7      225.29      236.22     13.83 o
  14   1   7       85.67       79.86      8.15 o
  15   1   7       79.73      107.91      8.66 o
  16   1   7       47.48       55.71      9.67 o
  17   1   7        0.90        2.81     12.64 o
 -16   2   7        2.78        7.52      7.20 o
 -15   2   7       13.25       14.41      7.31 o
 -14   2   7        7.96        9.09      6.95 o
 -13   2   7       56.96       54.54      7.28 o
 -12   2   7      255.84      240.13      7.70 o
 -11   2   7        0.72        4.95      5.58 o
 -10   2   7        3.94        8.24      4.23 o
  -9   2   7      208.59      205.53      5.31 o
  -8   2   7      155.21      147.49      4.78 o
  -7   2   7      415.29      409.21      5.69 o
  -6   2   7       80.33       84.26      4.33 o
  -5   2   7       29.29       31.56      3.20 o
  -4   2   7      176.29      166.80      2.90 o
  -3   2   7       11.97       15.47      2.26 o
  -2   2   7     1426.08     1380.64     10.28 o
  -1   2   7     3255.04     3405.09     20.88 o
   0   2   7      209.41      214.20      4.48 o
   1   2   7      118.92      118.74      4.54 o
   2   2   7     2222.80     2233.55     21.91 o
   3   2   7       68.99       72.54      8.89 o
   4   2   7       64.23       58.26      3.47 o
   5   2   7      650.75      632.12     11.80 o
   6   2   7      109.29      113.52      4.63 o
   7   2   7      118.49      129.12      7.07 o
   8   2   7      134.21      139.17      5.31 o
   9   2   7       16.59       21.08      4.56 o
  10   2   7      415.47      414.01      7.66 o
  11   2   7        0.01        9.71      7.03 o
  12   2   7      222.62      214.97      8.83 o
  13   2   7        7.34       16.56      7.51 o
  14   2   7        0.24        6.47      7.83 o
  15   2   7       23.73       36.29      8.38 o
  16   2   7        3.43       12.66      7.96 o
 -15   3   7        0.04        6.07      7.39 o
 -14   3   7        0.51        4.37      7.34 o
 -13   3   7       30.86       31.98      7.45 o
 -12   3   7       55.85       62.07      7.59 o
 -11   3   7       23.39       22.40      7.24 o
 -10   3   7      159.37      157.57      8.37 o
  -9   3   7      169.60      148.62      9.00 o
  -8   3   7       91.70       85.44      5.27 o
  -7   3   7       83.85       93.42      6.46 o
  -6   3   7      756.36      728.50      8.66 o
  -5   3   7      103.10      112.19      4.89 o
  -4   3   7      149.51      156.27      4.88 o
  -3   3   7       90.22       94.31      3.93 o
  -2   3   7      582.95      562.30     12.00 o
  -1   3   7       37.96       37.50      2.79 o
   0   3   7      373.03      351.76      7.21 o
   1   3   7       21.97       21.54      5.06 o
   2   3   7       18.79       13.06      2.38 o
   3   3   7      422.03      421.02     10.80 o
   4   3   7        0.56       -1.75      5.32 o
   5   3   7      252.03      240.43      8.52 o
   6   3   7      966.98      950.49     20.66 o
   7   3   7      351.68      346.24      7.66 o
   8   3   7      504.67      490.82     13.81 o
   9   3   7      175.56      156.57     11.52 o
  10   3   7        4.52        2.46      6.76 o
  11   3   7       31.11       40.70      7.01 o
  12   3   7       14.05       17.14      7.72 o
  13   3   7        0.57        6.14     10.68 o
  14   3   7      118.23      134.39     11.93 o
  15   3   7       62.16       67.60     10.53 o
 -13   4   7       25.41       31.71      7.34 o
 -12   4   7        7.24       11.37      6.35 o
 -11   4   7       18.02       18.52      6.54 o
 -10   4   7       91.23       81.91      7.01 o
  -9   4   7       20.32       21.66      6.21 o
  -8   4   7       58.09       60.56      6.31 o
  -7   4   7        5.88        6.08      5.37 o
  -6   4   7      105.89      104.89      6.29 o
  -5   4   7      130.31      137.70      5.21 o
  -4   4   7       28.23       30.68      4.28 o
  -3   4   7      850.06      796.72     11.56 o
  -2   4   7      315.00      309.35      7.62 o
  -1   4   7        2.06        5.26      5.36 o
   0   4   7        5.49        7.31      5.39 o
   1   4   7       40.14       49.24      5.58 o
   2   4   7      419.95      452.94      8.36 o
   3   4   7       96.08      101.10      6.67 o
   4   4   7       84.37       76.13      6.42 o
   5   4   7      487.06      467.98     14.73 o
   6   4   7        7.15        8.62      8.98 o
   7   4   7      520.17      522.06     14.73 o
   8   4   7        5.43       12.98      8.91 o
   9   4   7       39.79       39.55      9.20 o
  10   4   7        9.50       14.29      8.80 o
  11   4   7        1.57       18.05     10.01 o
  12   4   7       69.89       78.26     10.51 o
  13   4   7       44.78       51.65     11.29 o
 -11   5   7        0.31       10.70     10.33 o
 -10   5   7        1.26       11.03      8.94 o
  -9   5   7        0.19        2.21      9.22 o
  -8   5   7        0.02        7.91      9.47 o
  -7   5   7        3.65        4.48      8.34 o
  -6   5   7        2.35        1.94      7.74 o
  -5   5   7       42.25       42.62      8.14 o
  -4   5   7        5.38       -1.63      7.94 o
  -3   5   7       13.59       21.01      9.27 o
  -2   5   7        2.24        2.20      5.73 o
  -1   5   7      595.68      636.76     13.00 o
   0   5   7        7.38       19.18      5.66 o
   1   5   7      535.87      512.02     11.47 o
   2   5   7        1.28        6.42      5.36 o
   3   5   7        0.37       -0.64      5.10 o
   4   5   7       10.92        7.75      7.27 o
   5   5   7       56.27       64.84      9.57 o
   6   5   7        0.50        1.80      8.90 o
   7   5   7        1.35        8.07      9.98 o
   8   5   7        6.61        8.98      8.89 o
   9   5   7        3.36       11.72      8.54 o
  10   5   7        2.30       14.35      9.23 o
  11   5   7       92.20       83.13     12.24 o
  -6   6   7       45.63       46.97      9.41 o
  -5   6   7      111.88      109.58     16.10 o
  -4   6   7        1.13        0.22      8.51 o
  -3   6   7       32.03       32.98      9.36 o
  -2   6   7      145.03      135.49     10.22 o
  -1   6   7       54.21       57.81      9.73 o
   0   6   7       36.71       42.82      5.90 o
   1   6   7        4.21       12.50      7.38 o
   2   6   7       93.79       95.85      8.23 o
   3   6   7       31.60       38.85      7.68 o
   4   6   7      107.08      112.18      8.24 o
   5   6   7       88.29       88.77     11.05 o
   6   6   7        9.71       18.15     10.34 o
 -16   0   8        0.38        6.22     14.22 o
 -14   0   8        0.19        7.19      7.23 o
 -12   0   8      201.31      199.65      9.45 o
 -10   0   8      135.50      151.80      8.68 o
  -8   0   8     2366.05     2615.31     20.68 o
  -6   0   8     1703.79     1925.04     31.56 o
  -4   0   8      776.18      810.24     11.49 o
  -2   0   8     1922.67     1990.57     15.23 o
   0   0   8      545.99      499.61     12.47 o
   2   0   8        2.95       12.78      5.16 o
   4   0   8     2894.23     2987.31     22.35 o
   6   0   8      930.07      928.56     12.34 o
   8   0   8       19.76       26.08      7.55 o
  10   0   8      639.69      613.97     16.17 o
  12   0   8       48.91       50.55      8.91 o
  14   0   8       16.83       13.60      8.77 o
  16   0   8       11.36        2.58     14.76 o
 -17   1   8       36.76       46.79      9.44 o
 -16   1   8       35.56       43.63      8.41 o
 -15   1   8       31.68       29.94      6.18 o
 -14   1   8        3.19        5.55      7.17 o
 -13   1   8       26.14       20.63      6.59 o
 -12   1   8      466.09      444.36      8.19 o
 -11   1   8        3.38        4.90      4.88 o
 -10   1   8       30.33       33.08      5.32 o
  -9   1   8      181.98      172.91      6.17 o
  -8   1   8        9.64        9.42      4.88 o
  -7   1   8       34.37       40.85      5.04 o
  -6   1   8      643.76      703.60     11.06 o
  -5   1   8       56.54       59.50      4.69 o
  -4   1   8        0.02        0.11      4.06 o
  -3   1   8      461.73      480.81      6.75 o
  -2   1   8     1930.83     2098.61     18.78 o
  -1   1   8        0.99        3.74      2.05 o
   0   1   8        2.09        3.16      2.11 o
   1   1   8        6.81        6.07      1.73 o
   2   1   8      458.52      471.46      5.44 o
   3   1   8     1333.45     1448.95      8.71 o
   4   1   8        4.60        1.42      3.58 o
   5   1   8      510.27      468.94      6.55 o
   6   1   8      260.53      260.65      7.36 o
   7   1   8       17.24       14.48      4.75 o
   8   1   8      419.83      432.80      7.44 o
   9   1   8       23.91       26.42      5.42 o
  10   1   8      137.49      135.08      6.33 o
  11   1   8      411.74      388.62     12.27 o
  12   1   8       87.33       86.00      6.48 o
  13   1   8       53.71       59.05      7.91 o
  14   1   8        1.82       10.82      7.92 o
  15   1   8        0.21        6.63      7.76 o
  16   1   8      109.59      102.92      8.81 o
 -16   2   8        6.87       10.24      7.28 o
 -15   2   8       25.28       21.66      7.58 o
 -14   2   8        2.36       12.70      7.48 o
 -13   2   8      182.75      172.76      9.11 o
 -12   2   8        1.50        6.31      5.61 o
 -11   2   8      333.51      329.10      9.01 o
 -10   2   8        0.41        4.72      4.35 o
  -9   2   8        0.43        6.72      4.27 o
  -8   2   8        5.14        5.61      4.03 o
  -7   2   8       50.17       51.20      4.07 o
  -6   2   8      367.79      357.39      8.78 o
  -5   2   8      210.38      206.41      4.32 o
  -4   2   8        0.16        3.51      2.79 o
  -3   2   8      235.49      222.12      6.40 o
  -2   2   8      823.35      806.67     10.49 o
  -1   2   8      790.83      820.89      7.89 o
   0   2   8      694.07      769.09     12.76 o
   1   2   8      121.85      120.00      6.45 o
   2   2   8      144.86      131.83      4.51 o
   3   2   8      148.82      156.50      6.51 o
   4   2   8      126.45      123.66      4.55 o
   5   2   8      146.64      144.02      4.82 o
   6   2   8       33.05       36.39      4.22 o
   7   2   8       11.81       14.80      4.82 o
   8   2   8      552.29      523.21     10.41 o
   9   2   8       10.12       15.05      4.81 o
  10   2   8       36.68       49.60      7.66 o
  11   2   8      223.53      232.63      8.95 o
  12   2   8       48.59       43.48      7.38 o
  13   2   8       12.23       20.07      7.48 o
  14   2   8       40.90       51.67      7.47 o
  15   2   8        1.53        9.97      7.55 o
  16   2   8        0.76        6.32      7.77 o
 -15   3   8       40.14       39.47      8.83 o
 -14   3   8        0.57        2.71      7.80 o
 -13   3   8       10.31       15.72      7.06 o
 -12   3   8        1.59        7.91      7.21 o
 -11   3   8        0.76       -0.96      6.95 o
 -10   3   8       15.41       16.15      6.85 o
  -9   3   8      653.50      623.35     12.55 o
  -8   3   8       95.80       96.17      5.53 o
  -7   3   8      240.30      221.05      7.62 o
  -6   3   8      447.60      429.00      7.02 o
  -5   3   8        0.11        5.31      4.05 o
  -4   3   8      145.19      150.48      4.76 o
  -3   3   8        0.53        2.04      2.73 o
  -2   3   8       79.15       69.30      4.67 o
  -1   3   8       72.49       71.87      5.75 o
   0   3   8      234.03      221.77      6.90 o
   1   3   8      252.45      242.64      6.91 o
   2   3   8        8.94       12.99      6.03 o
   3   3   8      848.72      833.56     11.03 o
   4   3   8        1.47        5.19      2.55 o
   5   3   8      388.83      381.82     11.07 o
   6   3   8      414.96      393.35      6.32 o
   7   3   8       12.29       17.77      5.45 o
   8   3   8       27.19       38.94      9.11 o
   9   3   8      232.31      226.35     11.95 o
  10   3   8        5.92       12.23      9.68 o
  11   3   8       10.42       16.68      9.24 o
  12   3   8      109.00      111.23     11.16 o
  13   3   8       29.95       39.10     10.85 o
  14   3   8       31.82       30.82     10.46 o
 -13   4   8       82.57       84.00     11.94 o
 -12   4   8        9.60        9.60      9.93 o
 -11   4   8        7.97        7.32      9.20 o
 -10   4   8       80.49       85.27     10.52 o
  -9   4   8        9.59        1.25      8.25 o
  -8   4   8       63.43       61.66      9.31 o
  -7   4   8        5.19       17.69      8.99 o
  -6   4   8      701.93      693.22     14.90 o
  -5   4   8      161.65      163.25      7.63 o
  -4   4   8        0.48        5.67      6.23 o
  -3   4   8      101.62       91.12      7.63 o
  -2   4   8       35.59       36.60      5.93 o
  -1   4   8       57.45       52.00      6.18 o
   0   4   8      152.65      161.03      6.91 o
   1   4   8      231.96      223.27      7.16 o
   2   4   8      363.05      374.63      8.39 o
   3   4   8       95.78       91.89      6.80 o
   4   4   8       16.84       20.86      5.50 o
   5   4   8      143.36      148.79      6.90 o
   6   4   8       30.92       31.31      9.40 o
   7   4   8        8.56       12.81      9.39 o
   8   4   8       50.42       56.96      9.50 o
   9   4   8       57.62       68.36     10.61 o
  10   4   8       47.63       51.76     10.47 o
  11   4   8        0.05        8.55      8.82 o
  12   4   8        0.69        6.39     10.35 o
  13   4   8        4.76       19.58     10.79 o
 -10   5   8        5.07        4.92      9.99 o
  -9   5   8        6.17        3.88      9.57 o
  -8   5   8        2.64        7.57      8.52 o
  -7   5   8        3.99        4.02      8.80 o
  -6   5   8       35.09       31.97      9.72 o
  -5   5   8       11.73       18.25     12.21 o
  -4   5   8      114.91      106.39     10.07 o
  -3   5   8        2.61        0.82      8.22 o
  -2   5   8      566.88      591.79     14.31 o
  -1   5   8        6.56       10.70      6.24 o
   0   5   8      330.11      352.99      8.71 o
   1   5   8        3.14       12.63      5.80 o
   2   5   8        0.05        1.48      5.42 o
   3   5   8        5.68        3.68      5.45 o
   4   5   8       53.14       61.18      7.98 o
   5   5   8        9.49       12.27      9.31 o
   6   5   8        2.58        7.94      9.67 o
   7   5   8        0.34       12.04     11.93 o
   8   5   8        0.34       12.00     10.38 o
   9   5   8        6.22        7.40     10.62 o
  10   5   8        5.17       13.50     11.21 o
  -6   6   8       70.24       79.08     10.06 o
  -5   6   8       66.61       64.53     10.18 o
  -4   6   8       41.17       41.88      9.81 o
  -3   6   8       33.06       36.20      9.65 o
  -2   6   8        1.62        4.79      8.21 o
  -1   6   8        0.01       -3.78      6.85 o
   0   6   8       23.61       22.85      8.94 o
   1   6   8       71.14       89.02      9.67 o
   2   6   8       51.78       60.85      8.28 o
   3   6   8       33.52       39.71      7.94 o
   4   6   8       53.12       55.74     11.65 o
   5   6   8       31.35       40.90      8.29 o
 -17   0   9        0.14        1.18     14.78 o
 -15   0   9        2.00       13.55     12.66 o
 -13   0   9        2.00        5.99      7.24 o
 -11   0   9       26.03       21.26      7.24 o
  -9   0   9       68.18       77.69      8.60 o
  -7   0   9      164.93      165.15      8.78 o
  -5   0   9      291.10      303.25      9.18 o
  -3   0   9      366.78      370.33      9.09 o
  -1   0   9        5.62        5.54      6.97 o
   1   0   9      922.51      922.56     10.90 o
   3   0   9     1258.37     1250.11     18.01 o
   5   0   9       41.64       52.28      6.42 o
   7   0   9       44.79       55.33      7.25 o
   9   0   9      132.12      129.89      8.85 o
  11   0   9        8.25        7.66      7.92 o
  13   0   9       22.70       30.15      9.88 o
  15   0   9       38.95       31.75     11.50 o
 -16   1   9        1.06       16.10      8.83 o
 -15   1   9       22.57       27.78      6.49 o
 -14   1   9       10.96       17.27      7.27 o
 -13   1   9        6.87        7.10      6.83 o
 -12   1   9        5.59        6.25      5.06 o
 -11   1   9        2.17        2.58      5.15 o
 -10   1   9       12.98       17.37      5.35 o
  -9   1   9       19.78       22.36      5.20 o
  -8   1   9       30.77       40.43      5.36 o
  -7   1   9        9.86       10.21      5.04 o
  -6   1   9       64.73       73.97      5.15 o
  -5   1   9      717.81      771.76     14.50 o
  -4   1   9      105.09      110.64      5.49 o
  -3   1   9     1029.41     1089.88     12.14 o
  -2   1   9      801.36      868.46      6.27 o
  -1   1   9      949.39      923.38      6.45 o
   0   1   9     1296.55     1310.33     20.91 o
   1   1   9      610.65      627.26      6.06 o
   2   1   9       44.77       43.48      2.52 o
   3   1   9       51.31       61.11      2.88 o
   4   1   9       58.70       51.78      4.01 o
   5   1   9      151.61      158.46      5.11 o
   6   1   9       12.21       12.51      4.46 o
   7   1   9       29.86       35.15      4.98 o
   8   1   9      379.46      395.94      7.44 o
   9   1   9       16.31       19.27      5.63 o
  10   1   9        8.56        8.75      5.70 o
  11   1   9        0.08        2.61      5.60 o
  12   1   9      152.11      150.97      7.00 o
  13   1   9      300.86      282.64      9.72 o
  14   1   9       14.53       21.68      7.89 o
  15   1   9        4.07       15.91      7.63 o
  16   1   9       11.79       18.75      7.68 o
 -16   2   9       39.38       41.45      8.21 o
 -15   2   9       14.20       14.16      7.24 o
 -14   2   9       16.12       16.70      6.07 o
 -13   2   9        5.59       12.44      5.90 o
 -12   2   9       12.26       19.12      5.54 o
 -11   2   9      114.96      121.35      6.39 o
 -10   2   9      149.64      141.92      5.32 o
  -9   2   9      175.60      174.58      5.33 o
  -8   2   9      322.58      315.34      5.91 o
  -7   2   9       11.34       15.99      3.87 o
  -6   2   9        0.12        1.79      3.78 o
  -5   2   9        1.09        2.78      3.25 o
  -4   2   9       10.87       15.82      3.05 o
  -3   2   9      827.41      866.64     13.95 o
  -2   2   9      637.69      600.50      5.96 o
  -1   2   9      245.61      268.91      4.48 o
   0   2   9       16.88       16.65      3.11 o
   1   2   9      190.05      235.70     11.66 o
   2   2   9      627.34      654.12      9.87 o
   3   2   9        8.79        8.03      5.83 o
   4   2   9       45.02       44.10      2.93 o
   5   2   9       10.31       14.49      3.48 o
   6   2   9      126.14      124.71      5.00 o
   7   2   9      221.29      194.31      5.73 o
   8   2   9       29.68       37.61      5.02 o
   9   2   9      915.62      885.43      9.57 o
  10   2   9      121.84      120.87      7.56 o
  11   2   9       13.25       15.73      7.00 o
  12   2   9       51.04       45.07      7.69 o
  13   2   9        7.92       12.78      7.52 o
  14   2   9       26.42       18.71     10.47 o
  15   2   9       13.39       13.76      8.89 o
 -14   3   9        8.43       12.86      7.70 o
 -13   3   9        0.09        3.78      7.89 o
 -12   3   9       15.25       17.60      7.27 o
 -11   3   9      165.01      160.85      8.82 o
 -10   3   9        4.02        3.03      6.42 o
  -9   3   9       93.80       97.94      6.99 o
  -8   3   9      104.96      104.13      5.51 o
  -7   3   9       15.35        8.29      5.74 o
  -6   3   9        8.01       14.90      4.42 o
  -5   3   9      193.58      197.91      5.37 o
  -4   3   9        6.24        8.26      3.34 o
  -3   3   9       13.35       11.88      2.50 o
  -2   3   9       18.15       19.73      5.60 o
  -1   3   9      111.43      111.48      6.38 o
   0   3   9      248.23      246.12      7.31 o
   1   3   9      167.82      175.72      6.88 o
   2   3   9       21.39       11.91      6.32 o
   3   3   9      153.53      157.91      7.57 o
   4   3   9       21.01       24.21      6.04 o
   5   3   9        4.97        9.01      6.06 o
   6   3   9      740.58      737.44     13.38 o
   7   3   9      130.60      129.23      6.53 o
   8   3   9        0.09       12.37      9.03 o
   9   3   9        1.10        4.92      8.32 o
  10   3   9      116.24      137.78     10.27 o
  11   3   9       23.11       28.04     10.50 o
  12   3   9        5.93        7.07     12.92 o
  13   3   9        1.09       -2.17      9.60 o
  14   3   9        0.04        5.45     11.37 o
 -13   4   9        2.68       11.93     10.03 o
 -12   4   9        3.36       12.80     10.42 o
 -11   4   9        6.86       10.83     10.26 o
 -10   4   9        1.07       12.41      9.39 o
  -9   4   9        1.79       -1.84      9.58 o
  -8   4   9       41.28       55.10      9.36 o
  -7   4   9      158.43      154.76     10.92 o
  -6   4   9       32.45       27.04      9.59 o
  -5   4   9       28.10       24.76      6.43 o
  -4   4   9        0.71        4.04      6.86 o
  -3   4   9        5.95        7.59      6.34 o
  -2   4   9       47.84       55.21      6.23 o
  -1   4   9      124.04      129.33      6.77 o
   0   4   9      184.84      184.06      7.28 o
   1   4   9        5.49        3.64      5.71 o
   2   4   9      520.37      536.32     10.13 o
   3   4   9      237.63      241.18      8.05 o
   4   4   9        0.01        8.08      5.70 o
   5   4   9       11.05       10.04      5.34 o
   6   4   9       16.38       26.52      8.69 o
   7   4   9      151.97      156.48     11.39 o
   8   4   9        9.67       19.45      9.54 o
   9   4   9        3.03       11.32      9.87 o
  10   4   9        1.02       14.84     10.07 o
  11   4   9        6.51       10.28      8.57 o
  12   4   9        2.82       17.03     10.90 o
 -10   5   9        0.91        5.51      9.55 o
  -9   5   9        3.53       14.13      9.71 o
  -8   5   9        5.03        8.18      9.06 o
  -7   5   9       21.01       15.16      9.62 o
  -6   5   9        1.56        5.96      9.23 o
  -5   5   9       24.12       20.35      9.26 o
  -4   5   9       23.83       29.40      9.23 o
  -3   5   9       26.44       25.18      9.01 o
  -2   5   9       20.85       26.23      6.31 o
  -1   5   9       11.50        9.31      5.75 o
   0   5   9        0.00        5.48      5.76 o
   1   5   9       53.45       48.66      6.33 o
   2   5   9       19.21       21.39      5.67 o
   3   5   9       72.02       80.33      6.31 o
   4   5   9        0.49        5.97      7.95 o
   5   5   9       22.37       34.42     10.44 o
   6   5   9        9.51       22.40     10.01 o
   7   5   9        0.04        5.33      9.56 o
   8   5   9        0.34       11.56     13.17 o
   9   5   9       35.31       57.85     10.52 o
  -4   6   9       46.35       40.17     11.92 o
  -3   6   9       23.56       21.56      9.11 o
  -2   6   9        0.95        4.90      8.95 o
  -1   6   9       29.45       39.07      7.69 o
   0   6   9       38.38       38.22      6.56 o
   1   6   9        5.72       10.73      8.37 o
   2   6   9        7.56       15.65      8.07 o
   3   6   9        1.14        6.12      7.63 o
   4   6   9        5.59       16.71      8.07 o
 -16   0  10       16.11       21.55     13.09 o
 -14   0  10        3.97        2.24      7.89 o
 -12   0  10       11.98       12.99      7.61 o
 -10   0  10      220.85      224.76     10.36 o
  -8   0  10       16.93       26.35      8.10 o
  -6   0  10      578.68      583.18     11.73 o
  -4   0  10       57.52       48.60      7.61 o
  -2   0  10        0.00        5.12     10.62 o
   0   0  10       41.19       44.19      5.40 o
   2   0  10      297.68      264.65      7.84 o
   4   0  10      828.06      883.73     11.98 o
   6   0  10       16.50       20.68      6.86 o
   8   0  10      258.12      261.01      9.70 o
  10   0  10       96.83       97.59      8.77 o
  12   0  10      120.45      105.52      9.68 o
  14   0  10        2.39       11.82      9.06 o
  16   0  10       27.70       37.00     13.28 o
 -16   1  10        7.96       13.67      8.39 o
 -15   1  10        5.07       11.74      7.05 o
 -14   1  10       22.73       24.75      7.50 o
 -13   1  10        2.28       10.34      6.91 o
 -12   1  10        8.05        8.15      5.34 o
 -11   1  10       19.21       26.97      5.66 o
 -10   1  10        1.27        1.17      5.20 o
  -9   1  10        0.01        2.28      5.42 o
  -8   1  10        0.50        4.85      5.41 o
  -7   1  10       69.17       72.65      5.70 o
  -6   1  10      320.44      313.92      7.74 o
  -5   1  10      190.02      220.62      7.32 o
  -4   1  10        0.10        4.06      5.24 o
  -3   1  10       44.48       40.96      4.78 o
  -2   1  10      411.10      368.40      8.49 o
  -1   1  10      137.79      137.30      3.37 o
   0   1  10       53.64       52.51      6.12 o
   1   1  10       39.48       38.92      4.10 o
   2   1  10       56.28       59.98      2.74 o
   3   1  10      166.09      174.11      4.43 o
   4   1  10      953.84      980.98     12.24 o
   5   1  10       26.69       26.94      4.34 o
   6   1  10        0.42        4.00      4.49 o
   7   1  10       13.52       13.77      4.86 o
   8   1  10       61.93       64.94      5.56 o
   9   1  10      265.31      262.18      7.09 o
  10   1  10       20.86       33.31      5.50 o
  11   1  10      201.87      199.11      6.97 o
  12   1  10        7.47       15.85      5.91 o
  13   1  10       42.64       38.88      7.54 o
  14   1  10        3.85        2.96      7.12 o
  15   1  10       13.79       13.55      7.65 o
 -15   2  10        3.06        1.51      8.45 o
 -14   2  10        6.90        7.76      7.63 o
 -13   2  10        3.17        7.94      5.62 o
 -12   2  10        8.81       18.56      5.89 o
 -11   2  10      109.99      113.83      6.24 o
 -10   2  10      130.77      124.40      5.27 o
  -9   2  10        0.25        2.58      4.21 o
  -8   2  10        2.89        6.74      4.19 o
  -7   2  10        0.67        8.95      3.91 o
  -6   2  10       15.51       15.21      4.14 o
  -5   2  10      130.04      133.14      4.20 o
  -4   2  10       10.25       12.97      3.14 o
  -3   2  10      327.32      328.92      7.66 o
  -2   2  10       13.50        9.05      1.64 o
  -1   2  10        0.02        0.12      3.31 o
   0   2  10      897.56      870.25      8.28 o
   1   2  10       22.53       31.55      6.22 o
   2   2  10        0.04        4.47      6.20 o
   3   2  10        0.10        2.34      6.25 o
   4   2  10        2.23        2.49      2.24 o
   5   2  10        1.19        0.09      3.29 o
   6   2  10      215.56      221.27      5.39 o
   7   2  10       16.33       17.84      4.22 o
   8   2  10      144.10      142.43      5.66 o
   9   2  10       48.31       38.31      5.02 o
  10   2  10        7.99        6.39      9.00 o
  11   2  10       59.38       56.53     13.46 o
  12   2  10        0.19       -2.05      8.98 o
  13   2  10        6.89        7.84      9.02 o
  14   2  10       41.19       43.89     11.52 o
  15   2  10        0.67       -2.66     10.81 o
 -14   3  10        1.61        9.21      7.75 o
 -13   3  10        0.02        5.48      7.70 o
 -12   3  10       35.96       29.19      7.26 o
 -11   3  10       31.66       37.91      7.36 o
 -10   3  10       82.14       73.05      7.57 o
  -9   3  10        5.57        8.10      6.04 o
  -8   3  10       25.66       24.64      5.55 o
  -7   3  10       72.45       65.31      9.78 o
  -6   3  10        2.90        1.99      6.48 o
  -5   3  10       42.94       47.48      6.93 o
  -4   3  10      161.08      173.02      8.15 o
  -3   3  10       17.57       23.30      7.12 o
  -2   3  10        0.15        3.29      6.03 o
  -1   3  10        1.09       -1.67      5.96 o
   0   3  10       71.64       68.23      6.36 o
   1   3  10       89.66       99.90      6.48 o
   2   3  10       56.93       46.02      6.97 o
   3   3  10        0.12        0.59      6.46 o
   4   3  10       84.01       93.57      7.25 o
   5   3  10       62.99       60.15      6.76 o
   6   3  10       16.96       21.52      6.27 o
   7   3  10        1.36        4.84      5.71 o
   8   3  10       42.22       47.68      9.61 o
   9   3  10       84.36       88.65     10.58 o
  10   3  10        5.84       19.77      9.68 o
  11   3  10       18.08       36.84     10.94 o
  12   3  10        3.37       10.35     18.60 o
  13   3  10        0.03       -0.73      9.05 o
  14   3  10        0.02        0.82     14.25 o
 -12   4  10       20.64       17.27     15.21 o
 -11   4  10       13.11        6.12      9.71 o
 -10   4  10        0.30        0.89     10.21 o
  -9   4  10        8.56       12.08      9.13 o
  -8   4  10       17.47       27.98      9.05 o
  -7   4  10        4.95        8.50      8.92 o
  -6   4  10       10.69        7.15      9.58 o
  -5   4  10        3.88       19.10      6.97 o
  -4   4  10       92.68       78.78      7.68 o
  -3   4  10       32.95       36.60      7.24 o
  -2   4  10        4.33        8.07      5.82 o
  -1   4  10       39.46       38.97      6.00 o
   0   4  10       36.36       32.53      5.98 o
   1   4  10       46.96       46.33      6.18 o
   2   4  10      405.00      376.17      8.64 o
   3   4  10      270.32      310.40      9.21 o
   4   4  10       21.12       24.10      5.96 o
   5   4  10       12.94       21.95      5.85 o
   6   4  10        7.34       14.26      9.40 o
   7   4  10       20.93       26.87      8.81 o
   8   4  10       44.03       53.00     13.64 o
   9   4  10       33.32       37.73     10.56 o
  10   4  10        8.65       14.35     10.08 o
  11   4  10        5.40       18.72      9.79 o
  12   4  10        0.21       23.70     11.36 o
  -9   5  10        0.71        9.83     10.34 o
  -8   5  10       12.76       13.52     10.65 o
  -7   5  10        8.21        2.97      9.85 o
  -6   5  10        4.48       -3.96      8.85 o
  -5   5  10        5.84       10.34      8.90 o
  -4   5  10       50.92       54.38     10.39 o
  -3   5  10        5.70        0.62      7.88 o
  -2   5  10       90.87       92.46      8.24 o
  -1   5  10       27.46       38.49      6.82 o
   0   5  10       48.80       40.35      6.38 o
   1   5  10        0.00        0.86      5.94 o
   2   5  10        7.65        9.34      5.86 o
   3   5  10        0.56       -3.44      7.51 o
   4   5  10        6.08        2.70      7.85 o
   5   5  10        4.11       17.55      9.77 o
   6   5  10       34.38       31.47      9.68 o
   7   5  10        3.25       20.58     10.07 o
   8   5  10        1.19       11.05     10.76 o
   9   5  10        1.84       23.20     11.25 o
  -2   6  10        5.19        7.62      9.49 o
  -1   6  10        0.94        7.01      7.57 o
   0   6  10        6.98       13.81      7.43 o
   1   6  10        1.37       -0.05      7.83 o
   2   6  10        0.01       -2.65      7.47 o
 -15   0  11       42.57       67.17     14.85 o
 -13   0  11        0.03       -1.49      7.92 o
 -11   0  11        3.24       -1.38      8.66 o
  -9   0  11       59.08       62.71      8.89 o
  -7   0  11       55.01       65.45      8.36 o
  -5   0  11      354.58      380.10     10.92 o
  -3   0  11        5.16       14.87      7.22 o
  -1   0  11       11.00        5.90      8.60 o
   1   0  11      201.98      206.09     12.72 o
   3   0  11       19.45       22.72      5.87 o
   5   0  11      102.81      111.82      9.54 o
   7   0  11       26.24       35.86      7.52 o
   9   0  11       32.03       29.38      8.19 o
  11   0  11       73.43       74.10      9.04 o
  13   0  11       69.27       70.30      9.76 o
  15   0  11       14.25       27.84     13.82 o
 -15   1  11        0.05       -0.78      7.26 o
 -14   1  11       22.79       28.60      7.49 o
 -13   1  11        0.97        1.60      7.21 o
 -12   1  11        0.11       -1.19      5.51 o
 -11   1  11       98.42       91.12      6.21 o
 -10   1  11        5.09        5.30      5.16 o
  -9   1  11        5.61        8.85      5.57 o
  -8   1  11        5.05        9.93      5.56 o
  -7   1  11       56.34       52.68      5.72 o
  -6   1  11       20.92       23.79      5.43 o
  -5   1  11        2.19        3.31      4.82 o
  -4   1  11      140.37      134.42      7.47 o
  -3   1  11      522.13      496.79     11.00 o
  -2   1  11       17.54       16.42      4.90 o
  -1   1  11      180.06      178.44      6.03 o
   0   1  11      947.10      956.84     11.04 o
   1   1  11      205.43      198.50      8.47 o
   2   1  11       30.11       27.94      4.32 o
   3   1  11       72.70       64.94      4.36 o
   4   1  11      110.35      112.21      4.81 o
   5   1  11       10.50       13.39      4.23 o
   6   1  11       51.04       54.12      5.04 o
   7   1  11       89.55       90.53      5.55 o
   8   1  11      178.82      185.03      6.92 o
   9   1  11        4.96        4.12      5.27 o
  10   1  11       60.24       65.31      5.83 o
  11   1  11        6.87       13.23      5.65 o
  12   1  11       34.60       38.81      5.81 o
  13   1  11        0.69        3.86      6.82 o
  14   1  11        0.00        1.89      6.63 o
  15   1  11        4.53        4.96     10.20 o
 -15   2  11       10.60       11.89      8.52 o
 -14   2  11        3.72        6.65      7.72 o
 -13   2  11        0.13        9.97      7.73 o
 -12   2  11       44.09       50.73      7.68 o
 -11   2  11       33.48       33.02      7.18 o
 -10   2  11       26.83       27.53      4.69 o
  -9   2  11       20.70       28.48      4.59 o
  -8   2  11       65.45       71.72      4.65 o
  -7   2  11       23.43       28.27      4.44 o
  -6   2  11        1.05        3.67      4.15 o
  -5   2  11       17.31       27.17      4.33 o
  -4   2  11       35.03       39.15      3.57 o
  -3   2  11       40.94       43.34      2.96 o
  -2   2  11       13.24       10.94      1.69 o
  -1   2  11       81.10       76.41      4.13 o
   0   2  11      411.10      400.76     11.22 o
   1   2  11       93.15       89.00      6.97 o
   2   2  11      113.80      105.40      7.47 o
   3   2  11        2.28        2.11      6.50 o
   4   2  11      109.41      115.36      7.48 o
   5   2  11      106.18       94.67      7.32 o
   6   2  11      255.41      257.52      8.67 o
   7   2  11       56.11       53.55      6.88 o
   8   2  11        7.50        9.21      6.31 o
   9   2  11       50.28       49.67      6.50 o
  10   2  11        1.59       -1.14      8.71 o
  11   2  11       70.52       74.98     10.30 o
  12   2  11        2.34       -3.53      9.97 o
  13   2  11       13.39       10.28     10.48 o
  14   2  11       11.02       13.57     10.86 o
 -13   3  11        0.21        2.79      9.68 o
 -12   3  11        0.00       10.75      9.78 o
 -11   3  11        1.61        6.92      8.99 o
 -10   3  11       16.21       21.73     10.24 o
  -9   3  11        0.10        8.34      8.64 o
  -8   3  11        5.54       11.41      6.76 o
  -7   3  11       32.05       36.60     20.18 o
  -6   3  11      289.25      264.75     12.30 o
  -5   3  11       97.18       93.54      7.26 o
  -4   3  11       17.88       21.22      7.39 o
  -3   3  11       92.82       91.21      7.75 o
  -2   3  11        3.02        6.31      6.31 o
  -1   3  11      333.33      333.38      8.40 o
   0   3  11      289.33      281.16      8.00 o
   1   3  11       49.23       47.43      6.47 o
   2   3  11       47.42       42.50      7.18 o
   3   3  11        3.60        0.34      6.58 o
   4   3  11       12.35       17.95      6.66 o
   5   3  11      214.87      189.47      8.05 o
   6   3  11      273.42      262.45      8.56 o
   7   3  11       25.65       27.00      6.20 o
   8   3  11        0.95       -0.20      8.71 o
   9   3  11      125.90      129.42     11.34 o
  10   3  11       35.89       46.99     10.41 o
  11   3  11        8.48       11.76     12.10 o
  12   3  11        2.11        8.26     10.70 o
  13   3  11        0.13        8.87     10.28 o
 -11   4  11        0.10       -2.35      9.33 o
 -10   4  11        9.72       23.51     13.63 o
  -9   4  11      126.58      101.74      9.89 o
  -8   4  11       10.57       12.23      8.81 o
  -7   4  11        0.41        3.14      9.36 o
  -6   4  11       35.25       45.65      9.90 o
  -5   4  11        2.06        2.36      8.34 o
  -4   4  11       32.82       36.22      7.12 o
  -3   4  11       72.82       82.44      7.87 o
  -2   4  11      213.57      203.21      7.68 o
  -1   4  11       39.58       33.99      6.09 o
   0   4  11       78.10       76.40      6.58 o
   1   4  11       16.25       16.86      5.90 o
   2   4  11        2.70        8.37      5.74 o
   3   4  11       65.51       65.78      6.36 o
   4   4  11       40.82       49.41      6.82 o
   5   4  11       24.60       27.37      6.24 o
   6   4  11        0.42       -1.51      9.78 o
   7   4  11        7.67        6.13      9.51 o
   8   4  11       15.76       34.60     10.56 o
   9   4  11       15.25       23.03     10.73 o
  10   4  11        2.83       17.85     10.94 o
  11   4  11       11.97       24.19     10.78 o
  -8   5  11        7.75        5.09      9.11 o
  -7   5  11        3.14        8.35      9.59 o
  -6   5  11        3.98       15.39      9.99 o
  -5   5  11       20.27       33.08      9.65 o
  -4   5  11        6.87       10.26      8.24 o
  -3   5  11        3.79        7.46      8.50 o
  -2   5  11       54.91       60.84      7.85 o
  -1   5  11       44.11       41.25      6.58 o
   0   5  11        3.80        8.87      6.44 o
   1   5  11       77.37       91.71      7.15 o
   2   5  11        5.94       12.01      5.80 o
   3   5  11      110.31      115.34      9.30 o
   4   5  11       17.47       23.73      8.05 o
   5   5  11       80.15       82.00      8.84 o
   6   5  11       17.65       21.82     10.56 o
   7   5  11       24.18       35.99     10.12 o
   8   5  11        3.18       14.45      9.10 o
 -14   0  12        1.36        9.30      8.48 o
 -12   0  12        6.92       13.73      8.59 o
 -10   0  12        0.01       -2.64      8.64 o
  -8   0  12      261.23      254.98     19.34 o
  -6   0  12        4.88       14.13      8.04 o
  -4   0  12        1.00       -0.51      7.76 o
  -2   0  12      346.14      351.89     19.74 o
   0   0  12     1526.60     1439.64     29.18 o
   2   0  12      102.36       98.49      7.18 o
   4   0  12       87.64       95.24      7.17 o
   6   0  12       35.43       43.19      7.09 o
   8   0  12       57.83       53.21      7.86 o
  10   0  12        4.74        3.31      8.40 o
  12   0  12        0.76        3.69      8.21 o
  14   0  12        0.36        9.26      9.30 o
 -15   1  12        1.55        3.74      7.98 o
 -14   1  12       11.52       18.64      7.38 o
 -13   1  12       12.97       23.57      7.40 o
 -12   1  12       38.51       50.87      6.41 o
 -11   1  12       50.15       50.14      6.10 o
 -10   1  12       86.82       85.66      6.37 o
  -9   1  12        4.58       10.89      5.62 o
  -8   1  12        2.18       11.12      5.46 o
  -7   1  12       24.84       28.67      5.83 o
  -6   1  12      173.59      181.78      6.80 o
  -5   1  12       11.89       18.10      5.32 o
  -4   1  12        0.46        7.06      5.84 o
  -3   1  12      100.36      100.33      5.94 o
  -2   1  12       11.83       10.58      5.10 o
  -1   1  12      571.78      575.26     10.23 o
   0   1  12       34.24       34.27      3.09 o
   1   1  12       53.41       52.57      6.57 o
   2   1  12       39.31       44.44      3.91 o
   3   1  12      415.47      415.87      6.55 o
   4   1  12       34.19       40.99      4.42 o
   5   1  12        9.96       10.26      4.40 o
   6   1  12      187.10      195.36      6.16 o
   7   1  12       14.35       12.65      4.96 o
   8   1  12       51.57       51.12      5.51 o
   9   1  12       59.75       60.66      5.77 o
  10   1  12        0.42        0.55      5.51 o
  11   1  12       25.04       31.69      5.87 o
  12   1  12        0.00        5.71      7.28 o
  13   1  12        8.79        6.39      8.75 o
  14   1  12        2.65        6.39      9.38 o
 -14   2  12       19.76       16.57      7.51 o
 -13   2  12        2.41       15.45      7.92 o
 -12   2  12       44.48       63.59      7.81 o
 -11   2  12       14.91       20.29      7.02 o
 -10   2  12      337.83      342.67      8.09 o
  -9   2  12        2.22       11.11      5.47 o
  -8   2  12        0.01        6.86      5.35 o
  -7   2  12      264.22      248.95      7.51 o
  -6   2  12        5.10        9.12      5.48 o
  -5   2  12      321.45      272.90      7.51 o
  -4   2  12       24.21       27.77      4.64 o
  -3   2  12      418.98      406.24      6.99 o
  -2   2  12        1.90        7.14      4.28 o
  -1   2  12      122.20      128.48      4.75 o
   0   2  12       71.73       70.20      4.41 o
   1   2  12       19.79       17.66      6.68 o
   2   2  12       10.02        8.51      6.63 o
   3   2  12       56.94       50.29      7.21 o
   4   2  12       43.18       37.35      7.03 o
   5   2  12        1.96        8.56      6.62 o
   6   2  12       76.75       77.95      7.42 o
   7   2  12      215.42      219.63     10.14 o
   8   2  12       29.91       30.44      6.70 o
   9   2  12       67.31       76.13      7.12 o
  10   2  12      156.62      149.42     11.08 o
  11   2  12        2.69        4.59      8.45 o
  12   2  12        0.60       -1.38     10.14 o
  13   2  12        0.33       -1.83      9.84 o
  14   2  12        6.92       10.19     10.41 o
 -13   3  12       65.66       67.05     10.30 o
 -12   3  12       12.28       19.49     10.98 o
 -11   3  12       48.10       45.86      9.13 o
 -10   3  12       13.77       12.78     10.43 o
  -9   3  12        0.51        4.20      9.58 o
  -8   3  12       11.90       15.29      6.60 o
  -7   3  12       13.75       15.66      9.05 o
  -6   3  12        0.26        5.55      7.41 o
  -5   3  12      173.54      169.40      8.74 o
  -4   3  12        3.47        5.56      7.76 o
  -3   3  12       27.26       28.10      7.24 o
  -2   3  12      141.45      141.30      7.16 o
  -1   3  12       20.56       21.58      5.91 o
   0   3  12       12.20       13.96      6.27 o
   1   3  12        1.27        3.04      6.15 o
   2   3  12        3.02       11.97      6.59 o
   3   3  12        0.27        1.73      6.61 o
   4   3  12      157.61      126.39      7.85 o
   5   3  12       24.03       33.30      6.55 o
   6   3  12      101.56       92.83      7.43 o
   7   3  12        8.90        9.75      6.17 o
   8   3  12        1.86       11.45      9.88 o
   9   3  12       23.75       29.16      8.96 o
  10   3  12        0.45        1.20      8.46 o
  11   3  12       37.25       45.09     10.82 o
  12   3  12        3.78       11.16      9.93 o
 -11   4  12        2.44        1.67      9.01 o
 -10   4  12       12.70       35.40     10.28 o
  -9   4  12        0.12        7.34      9.35 o
  -8   4  12       27.83       35.35     10.61 o
  -7   4  12        0.02        3.30      9.21 o
  -6   4  12        0.27        9.96      9.01 o
  -5   4  12        0.46        2.58      9.08 o
  -4   4  12        5.51       15.26      7.56 o
  -3   4  12        3.33        9.24      7.11 o
  -2   4  12        8.33        8.57      6.32 o
  -1   4  12        0.49        5.48      6.01 o
   0   4  12      109.08      109.04      6.76 o
   1   4  12       42.28       44.30      6.52 o
   2   4  12       24.76       23.21      6.28 o
   3   4  12        0.25        4.45      6.02 o
   4   4  12       28.02       22.30      6.71 o
   5   4  12        0.95        6.60      8.92 o
   6   4  12        2.18        3.24      9.92 o
   7   4  12        1.06        6.80     10.51 o
   8   4  12        3.18        6.07     10.09 o
   9   4  12       74.49       72.72     11.70 o
  10   4  12        5.58       17.11     11.35 o
  -7   5  12       15.65        7.87      8.54 o
  -6   5  12       59.05       73.99     15.29 o
  -5   5  12       25.34       28.98      9.64 o
  -4   5  12       13.88       17.44      9.89 o
  -3   5  12        0.10       -1.83      8.79 o
  -2   5  12        5.46        9.51      7.93 o
  -1   5  12       55.77       71.71      7.18 o
   0   5  12       54.33       53.65      7.05 o
   1   5  12       41.98       54.70      7.15 o
   2   5  12      183.35      172.25      9.27 o
   3   5  12       57.53       50.29      7.90 o
   4   5  12      105.67      102.86      8.85 o
   5   5  12        3.14        4.90      8.44 o
   6   5  12       28.57       30.60      9.39 o
 -13   0  13      140.58      145.44     10.01 o
 -11   0  13       43.55       50.76      9.68 o
  -9   0  13      142.83      130.13     11.75 o
  -7   0  13       27.30       29.70      9.27 o
  -5   0  13      193.14      176.95      9.97 o
  -3   0  13     1419.36     1362.07     28.23 o
  -1   0  13      969.30      878.30     19.05 o
   1   0  13      349.18      340.09      9.54 o
   3   0  13        0.62       -1.40      6.27 o
   5   0  13       89.04       93.97      7.71 o
   7   0  13      211.71      204.39      9.21 o
   9   0  13        4.79        1.73      7.63 o
  11   0  13        0.81        3.92      8.79 o
  13   0  13       48.06       61.21      9.88 o
 -14   1  13        4.02        7.08      7.69 o
 -13   1  13        2.00        9.26      7.26 o
 -12   1  13       10.62       12.63      6.00 o
 -11   1  13       57.56       61.94      6.53 o
 -10   1  13        1.72        4.21      5.85 o
  -9   1  13      173.74      175.75      7.31 o
  -8   1  13       60.03       56.35      5.97 o
  -7   1  13      179.60      197.65      7.21 o
  -6   1  13       24.72       27.68      5.83 o
  -5   1  13      285.78      285.43     12.23 o
  -4   1  13     1204.52     1194.31     12.45 o
  -3   1  13       20.73       23.79      5.65 o
  -2   1  13      486.39      471.41      8.30 o
  -1   1  13      114.34      118.66      6.25 o
   0   1  13      856.78      826.98      8.76 o
   1   1  13       57.22       61.24      7.09 o
   2   1  13       29.83       30.58      4.00 o
   3   1  13     1385.08     1320.46     10.42 o
   4   1  13       30.46       34.02      4.55 o
   5   1  13        2.19        3.10      4.48 o
   6   1  13      406.56      386.77      7.45 o
   7   1  13       46.72       42.45      7.32 o
   8   1  13       29.25       32.45      7.19 o
   9   1  13       62.08       60.83      7.79 o
  10   1  13        8.85       11.80      7.11 o
  11   1  13        3.23        5.31      7.24 o
  12   1  13       12.68       19.13      8.01 o
  13   1  13        2.96        0.41      9.35 o
  14   1  13        1.27        1.04      9.69 o
 -13   2  13       37.42       41.33     16.30 o
 -12   2  13       12.51       21.90      9.63 o
 -11   2  13       18.27       21.24     10.23 o
 -10   2  13      120.37      142.92      8.46 o
  -9   2  13        1.45        5.67      7.18 o
  -8   2  13      584.86      530.83     17.99 o
  -7   2  13       14.99       19.49      7.52 o
  -6   2  13      120.84      122.30      8.58 o
  -5   2  13       32.20       18.32      7.75 o
  -4   2  13       17.45       18.11      7.39 o
  -3   2  13       64.41       53.29      5.15 o
  -2   2  13       31.93       26.81      4.70 o
  -1   2  13      224.27      216.55      5.72 o
   0   2  13       57.21       59.79      4.63 o
   1   2  13        1.56        4.52      5.92 o
   2   2  13      180.59      177.21      8.59 o
   3   2  13        0.05        4.68      6.94 o
   4   2  13      136.52      109.12      8.04 o
   5   2  13        6.66       14.92      7.12 o
   6   2  13      379.86      357.47     11.05 o
   7   2  13      301.85      294.04      9.28 o
   8   2  13       55.36       60.31      7.22 o
   9   2  13       45.08       53.57      7.37 o
  10   2  13       10.98       16.26      9.51 o
  11   2  13        2.69        3.60      9.37 o
  12   2  13        1.04        7.71      9.11 o
  13   2  13        0.47        6.97      8.88 o
 -12   3  13       95.14      104.00     20.27 o
 -11   3  13       70.07       73.19     11.06 o
 -10   3  13       29.51       41.09     10.52 o
  -9   3  13       24.62       21.23      8.87 o
  -8   3  13       11.93       14.59      7.31 o
  -7   3  13        1.64       10.98      9.45 o
  -6   3  13        4.19        5.30      7.01 o
  -5   3  13       51.45       37.50      7.69 o
  -4   3  13       89.03       78.05      7.95 o
  -3   3  13        0.00        1.87      7.45 o
  -2   3  13      208.57      206.36      9.40 o
  -1   3  13      217.11      188.18      7.55 o
   0   3  13        0.85       -1.61      6.01 o
   1   3  13       42.14       36.08      6.66 o
   2   3  13       24.00       31.09      6.41 o
   3   3  13       19.63       14.81      6.77 o
   4   3  13        0.62       -0.66      6.74 o
   5   3  13        6.51       11.23      6.45 o
   6   3  13       18.03       16.15      6.42 o
   7   3  13        0.37        5.83      6.27 o
   8   3  13       22.09       25.31     10.11 o
   9   3  13       31.91       32.45     10.55 o
  10   3  13      136.40      139.76     12.13 o
  11   3  13       44.70       62.45     11.45 o
 -10   4  13       13.25       27.63     10.60 o
  -9   4  13       12.93       29.34     10.51 o
  -8   4  13        5.36       10.85      8.76 o
  -7   4  13       15.00       19.86      9.52 o
  -6   4  13        0.71       13.02      9.95 o
  -5   4  13        0.59       -3.11      8.55 o
  -4   4  13       10.02       20.95      7.26 o
  -3   4  13       22.26       28.23      7.96 o
  -2   4  13        9.25       10.03      7.21 o
  -1   4  13       19.43       19.28      6.05 o
   0   4  13        0.13       10.38      6.64 o
   1   4  13      120.38       99.88      7.48 o
   2   4  13      270.65      279.41      8.97 o
   3   4  13       48.02       41.62      6.57 o
   4   4  13       20.17       11.31      6.91 o
   5   4  13       18.37       13.61      9.70 o
   6   4  13        3.75        5.40      9.52 o
   7   4  13       50.24       53.50     11.37 o
   8   4  13      185.20      211.68     13.28 o
   9   4  13        6.47       17.80     10.85 o
  -6   5  13       15.12       10.12      9.47 o
  -5   5  13        7.27       16.20      9.04 o
  -4   5  13        5.44        0.93      9.31 o
  -3   5  13       11.52       18.73      8.83 o
  -2   5  13        0.16        0.05      7.94 o
  -1   5  13       66.13       73.09      7.32 o
   0   5  13       70.74       64.73      7.21 o
   1   5  13       30.01       32.81      7.09 o
   2   5  13        0.38        1.51      6.53 o
   3   5  13       38.80       40.34      9.07 o
   4   5  13       20.45       24.09      8.99 o
   5   5  13       48.15       49.71      8.02 o
 -14   0  14       27.67       33.85     14.29 o
 -12   0  14       24.80       19.66      9.20 o
 -10   0  14       76.36       72.92     10.05 o
  -8   0  14       35.84       37.74      8.55 o
  -6   0  14       23.39       32.56     11.29 o
  -4   0  14       99.43       99.05      9.72 o
  -2   0  14      107.16      117.65      9.72 o
   0   0  14      622.87      618.60     14.33 o
   2   0  14     1389.27     1390.71     34.04 o
   4   0  14      299.91      294.87      9.91 o
   6   0  14       12.32       14.90      6.86 o
   8   0  14       26.98       27.34      7.68 o
  10   0  14       43.68       37.19      8.83 o
  12   0  14      101.56       94.25     10.26 o
 -13   1  14        2.76       13.14      7.30 o
 -12   1  14       58.10       53.44      6.61 o
 -11   1  14        5.01        5.99      5.96 o
 -10   1  14        1.40        0.24      6.05 o
  -9   1  14      118.99      108.79      6.89 o
  -8   1  14        8.27       10.44      6.11 o
  -7   1  14      408.40      400.53      8.47 o
  -6   1  14       71.34       77.40      6.18 o
  -5   1  14      248.55      255.78      7.53 o
  -4   1  14      672.76      634.74      9.51 o
  -3   1  14      307.61      320.81     11.54 o
  -2   1  14        0.00        5.42      5.75 o
  -1   1  14       12.96       15.05      5.84 o
   0   1  14       72.54       73.93      5.36 o
   1   1  14      390.64      383.97      9.95 o
   2   1  14        0.26        6.75      6.65 o
   3   1  14      692.49      691.19     11.85 o
   4   1  14       96.00       90.52      7.67 o
   5   1  14       39.06       54.94      9.58 o
   6   1  14      167.51      186.72      8.71 o
   7   1  14        6.31       10.01      7.46 o
   8   1  14      142.48      128.29      8.73 o
   9   1  14       14.93       15.60      7.63 o
  10   1  14        1.62        6.01      7.51 o
  11   1  14       40.97       33.40      7.98 o
  12   1  14        2.33        7.97      8.10 o
  13   1  14        7.35        7.93     16.19 o
 -13   2  14        0.08        2.79      9.79 o
 -12   2  14       34.81       35.09      9.61 o
 -11   2  14      212.91      229.92     12.26 o
 -10   2  14       36.11       53.87      7.61 o
  -9   2  14      189.35      188.09      9.47 o
  -8   2  14       66.56       69.42      8.12 o
  -7   2  14       30.22       32.84      7.90 o
  -6   2  14       27.11       34.07      8.76 o
  -5   2  14      166.11      161.60     11.21 o
  -4   2  14       35.01       28.83      8.01 o
  -3   2  14        0.04        7.89      7.59 o
  -2   2  14      124.54      138.22      8.64 o
  -1   2  14        0.17        6.50      6.15 o
   0   2  14       32.32       38.66      7.11 o
   1   2  14        8.62       10.26      4.45 o
   2   2  14       46.20       39.95     10.20 o
   3   2  14      133.69      116.92      8.00 o
   4   2  14        7.49       18.30      7.22 o
   5   2  14      552.38      517.34     12.17 o
   6   2  14      166.88      163.52      8.64 o
   7   2  14      275.01      275.74      9.56 o
   8   2  14        0.17        6.76      6.72 o
   9   2  14       51.93       66.08      7.77 o
  10   2  14       22.99       36.51      9.93 o
  11   2  14        8.71        8.99     10.00 o
  12   2  14        2.97        7.97      8.81 o
 -11   3  14      146.59      158.50     13.03 o
 -10   3  14       60.70       54.95      9.62 o
  -9   3  14       11.08       10.20     10.26 o
  -8   3  14       43.41       56.72      8.34 o
  -7   3  14        0.05        6.55      6.99 o
  -6   3  14        7.76        6.52      8.32 o
  -5   3  14       28.42       29.95      7.71 o
  -4   3  14      162.75      134.04      8.86 o
  -3   3  14       12.72       22.26      7.72 o
  -2   3  14      109.37      108.45      8.49 o
  -1   3  14       38.24       42.27      6.31 o
   0   3  14       45.94       34.39      6.61 o
   1   3  14      131.73      136.24      7.76 o
   2   3  14        5.08        7.66      6.49 o
   3   3  14       13.11       20.74      7.22 o
   4   3  14       50.71       58.58      8.21 o
   5   3  14        6.82        4.73      6.95 o
   6   3  14        4.11       14.78      6.95 o
   7   3  14        4.06       11.90     10.14 o
   8   3  14       28.04       32.97      9.15 o
   9   3  14       33.80       31.53     10.34 o
  10   3  14      154.48      168.09     12.65 o
  11   3  14       15.80       15.17      9.22 o
  -9   4  14        1.54       15.03     12.60 o
  -8   4  14        9.57        7.10     10.59 o
  -7   4  14        1.15        6.73      9.07 o
  -6   4  14        0.05        6.08      8.99 o
  -5   4  14       11.15       24.41     10.13 o
  -4   4  14       89.02       86.80      8.55 o
  -3   4  14       40.72       53.33      8.34 o
  -2   4  14       41.64       44.87      7.65 o
  -1   4  14       24.36       31.03      6.76 o
   0   4  14      239.80      211.12      9.72 o
   1   4  14       23.42       20.36      6.62 o
   2   4  14       26.65       30.96      6.93 o
   3   4  14        1.25        5.01      6.59 o
   4   4  14       45.42       48.84      6.90 o
   5   4  14       29.88       31.53     10.98 o
   6   4  14       15.86       25.67      9.28 o
   7   4  14       56.86       76.98     12.11 o
   8   4  14       29.85       46.69     10.87 o
  -3   5  14        0.03       12.84      9.68 o
  -2   5  14        0.04        0.74      9.97 o
  -1   5  14        0.15        2.77      7.21 o
   0   5  14        4.28       12.63      7.12 o
   1   5  14        2.99        9.18      6.76 o
   2   5  14        4.97       15.91      7.01 o
   3   5  14        1.92        5.19      8.76 o
 -13   0  15       52.86       52.93      9.69 o
 -11   0  15        0.58       -1.37      9.34 o
  -9   0  15       57.29       52.10      9.22 o
  -7   0  15      166.98      156.78     10.21 o
  -5   0  15        3.07        6.09      8.80 o
  -3   0  15     1446.73     1419.51     18.95 o
  -1   0  15     6207.07     5881.88    116.40 o
   1   0  15      530.89      531.64     12.49 o
   3   0  15       52.84       41.08      7.02 o
   5   0  15      174.22      175.90      8.91 o
   7   0  15      367.85      355.94     11.37 o
   9   0  15        1.10       13.37     15.76 o
  11   0  15       32.38       42.33     16.44 o
 -13   1  15        2.03        5.64      9.37 o
 -12   1  15       42.39       40.40      7.81 o
 -11   1  15       15.17       17.89      7.28 o
 -10   1  15      118.28      107.33      6.99 o
  -9   1  15        6.25        7.88      6.00 o
  -8   1  15        0.06        7.74      6.00 o
  -7   1  15      440.02      430.34     10.62 o
  -6   1  15        8.64       18.18      5.85 o
  -5   1  15      687.05      659.10     15.07 o
  -4   1  15       73.81       84.56      8.29 o
  -3   1  15       53.81       46.45      6.86 o
  -2   1  15       14.39       12.77      5.72 o
  -1   1  15       25.13       20.97      5.91 o
   0   1  15       98.32       99.22      5.59 o
   1   1  15      250.13      244.43      6.46 o
   2   1  15      150.82      159.86     11.79 o
   3   1  15      763.57      748.77     20.21 o
   4   1  15        1.16        9.87      6.61 o
   5   1  15       14.11       12.92      7.23 o
   6   1  15        1.02        8.26      8.80 o
   7   1  15      116.57      101.71      8.20 o
   8   1  15      366.54      338.46     10.66 o
   9   1  15       48.73       49.83      9.24 o
  10   1  15       27.92       35.43      8.11 o
  11   1  15       36.91       32.35      9.76 o
  12   1  15        0.33        3.46      7.63 o
 -12   2  15        1.31        4.24      9.64 o
 -11   2  15       88.08       92.66     10.11 o
 -10   2  15       45.88       47.43      8.10 o
  -9   2  15      111.68      109.21     11.78 o
  -8   2  15      450.68      443.58     11.62 o
  -7   2  15       29.83       31.53      8.30 o
  -6   2  15       86.98       70.57      8.58 o
  -5   2  15       15.24       23.92     10.27 o
  -4   2  15       19.96       16.62      8.15 o
  -3   2  15       19.74       20.55      7.80 o
  -2   2  15       63.31       65.55      8.30 o
  -1   2  15       16.47       12.07      6.06 o
   0   2  15        1.57        9.71      6.26 o
   1   2  15       20.98       31.64      6.34 o
   2   2  15      257.58      217.72      9.34 o
   3   2  15        0.15        7.32      7.63 o
   4   2  15      440.01      386.23     13.73 o
   5   2  15      204.32      197.72      9.95 o
   6   2  15      233.03      236.07      9.68 o
   7   2  15       66.36       68.64      8.18 o
   8   2  15       18.18       22.22      7.46 o
   9   2  15        0.09        5.61      9.95 o
  10   2  15       11.89       13.65      9.41 o
  11   2  15       37.88       31.97     10.63 o
 -10   3  15        4.23       10.64     10.34 o
  -9   3  15        9.06       21.64      9.69 o
  -8   3  15        7.82       11.80     10.02 o
  -7   3  15        6.97       14.21      7.57 o
  -6   3  15        0.08       -5.97      8.98 o
  -5   3  15        3.56        2.19      7.48 o
  -4   3  15       48.21       35.12      8.22 o
  -3   3  15       10.67       15.30      7.86 o
  -2   3  15        9.72       10.06      7.95 o
  -1   3  15       11.29       13.89      6.70 o
   0   3  15      100.57      105.28      7.20 o
   1   3  15        6.97       11.94      6.18 o
   2   3  15      122.61      116.34      7.62 o
   3   3  15        0.90        3.33      7.36 o
   4   3  15       13.04       17.14      7.44 o
   5   3  15        6.63       13.33      7.38 o
   6   3  15       20.09       19.10      7.58 o
   7   3  15       47.39       47.48     10.63 o
   8   3  15       61.23       51.77     11.02 o
   9   3  15       38.86       38.02      9.50 o
  -7   4  15        2.47       10.47     10.49 o
  -6   4  15        9.49       17.26      9.03 o
  -5   4  15        0.95        2.60      9.99 o
  -4   4  15       14.25       17.24      8.07 o
  -3   4  15       97.58       95.20      8.93 o
  -2   4  15       21.20       27.88      8.17 o
  -1   4  15       16.75       18.12      6.68 o
   0   4  15        0.94       -0.33      6.95 o
   1   4  15       51.61       56.18      7.49 o
   2   4  15       57.75       61.66      7.14 o
   3   4  15       34.48       26.15      6.82 o
   4   4  15       39.96       37.46      7.01 o
   5   4  15        8.96       17.17     11.00 o
   6   4  15       34.48       34.46     10.42 o
   7   4  15        2.32       10.30     11.47 o
 -12   0  16        3.41        8.58      9.78 o
 -10   0  16        1.90        7.95      8.38 o
  -8   0  16        0.07       14.30      8.87 o
  -6   0  16        7.47       17.47      9.38 o
  -4   0  16      368.79      362.36     16.76 o
  -2   0  16        4.24        8.63      8.60 o
   0   0  16      384.71      390.23     41.10 o
   2   0  16        6.54       -4.93     16.10 o
   4   0  16      255.48      269.88     19.63 o
   6   0  16      329.58      342.72     20.29 o
   8   0  16       12.83        7.51     16.05 o
  10   0  16       67.62       84.00     16.90 o
 -12   1  16       19.98       15.56      9.00 o
 -11   1  16        0.18        1.00      7.95 o
 -10   1  16        3.17       -0.25      7.81 o
  -9   1  16        0.11       15.42      7.77 o
  -8   1  16        0.67        5.41      7.63 o
  -7   1  16       38.64       33.44      6.19 o
  -6   1  16       11.27       19.05      5.97 o
  -5   1  16      136.42      141.87      7.09 o
  -4   1  16       31.39       30.49      6.72 o
  -3   1  16       43.76       49.73      7.09 o
  -2   1  16        1.26       -0.05      5.81 o
  -1   1  16       21.46       18.17      5.98 o
   0   1  16       14.87       14.43      5.69 o
   1   1  16        3.83        9.55      5.09 o
   2   1  16      400.25      393.20     10.33 o
   3   1  16      180.61      171.22      8.66 o
   4   1  16        0.43        8.08      6.83 o
   5   1  16      164.85      151.23      7.88 o
   6   1  16        3.66        7.93      7.34 o
   7   1  16      107.59      117.81      8.60 o
   8   1  16       25.35       21.47      7.82 o
   9   1  16        1.92        3.88      7.79 o
  10   1  16       11.47       14.06      8.56 o
  11   1  16       17.74       23.63      7.79 o
 -11   2  16       28.95       25.48     10.08 o
 -10   2  16        1.78       12.07      9.49 o
  -9   2  16      107.17      107.36     11.31 o
  -8   2  16        0.86        5.05      8.20 o
  -7   2  16       48.34       45.02      8.60 o
  -6   2  16       36.65       33.70      8.46 o
  -5   2  16        0.18       12.65      9.67 o
  -4   2  16       46.39       46.34      9.03 o
  -3   2  16       33.33       43.66      8.53 o
  -2   2  16       82.42       80.01      8.52 o
  -1   2  16       15.75       19.49      7.87 o
   0   2  16       47.01       46.25      6.45 o
   1   2  16        7.32        9.30      6.25 o
   2   2  16       32.43       37.98      6.74 o
   3   2  16        0.00        6.91      7.60 o
   4   2  16        0.14        8.23      7.25 o
   5   2  16        1.18       10.49      7.75 o
   6   2  16      123.16      130.22      9.08 o
   7   2  16       22.80       15.49      7.81 o
   8   2  16        2.09       13.61      7.75 o
   9   2  16        5.74       13.94      9.21 o
  10   2  16       17.60       24.23      8.89 o
  -9   3  16        3.43       18.85     11.05 o
  -8   3  16        0.63        9.38      9.70 o
  -7   3  16        6.37       23.67      8.19 o
  -6   3  16        2.68        2.37      9.64 o
  -5   3  16       48.61       54.40      8.69 o
  -4   3  16      136.52      130.45      9.78 o
  -3   3  16        0.89        1.48      8.45 o
  -2   3  16        6.97       14.49      8.22 o
  -1   3  16        5.55       14.21      8.33 o
   0   3  16       48.04       40.97      6.88 o
   1   3  16       22.14       23.24      7.01 o
   2   3  16        0.57        4.21      6.52 o
   3   3  16        1.17        3.84      6.27 o
   4   3  16       48.69       48.06      8.05 o
   5   3  16        0.72        7.49      7.65 o
   6   3  16       35.19       41.26      7.83 o
   7   3  16       46.13       50.10      9.91 o
   8   3  16       40.95       30.02     11.10 o
  -6   4  16       28.45       33.75      9.67 o
  -5   4  16        4.30        9.91     10.34 o
  -4   4  16        1.99        1.99      8.06 o
  -3   4  16       66.35       74.47      8.61 o
  -2   4  16       28.67       25.40      8.01 o
  -1   4  16       61.93       75.23      9.31 o
   0   4  16       51.20       49.62      7.40 o
   1   4  16        1.38        0.23      6.58 o
   2   4  16        5.59       11.05      6.76 o
   3   4  16        0.08        4.62      6.84 o
   4   4  16        1.11        6.08      6.57 o
   5   4  16        0.69       10.02     10.82 o
 -11   0  17       12.48        4.86      9.51 o
  -9   0  17        1.63        6.10      9.68 o
  -7   0  17       97.82      125.24      9.79 o
  -5   0  17      112.80      115.03     10.07 o
  -3   0  17        0.56        8.24      8.86 o
  -1   0  17       14.20       26.67     11.82 o
   1   0  17       42.64       37.05     10.11 o
   3   0  17        0.16       -6.87     17.48 o
   5   0  17       10.72       10.26     16.41 o
   7   0  17        6.69       17.06     16.89 o
   9   0  17      268.42      235.83     19.83 o
 -11   1  17       23.11       29.52      9.28 o
 -10   1  17        1.07        0.84      8.24 o
  -9   1  17       31.53       43.47      8.70 o
  -8   1  17       12.01       18.50      7.80 o
  -7   1  17       68.47       66.71      8.68 o
  -6   1  17        2.46        9.36      7.99 o
  -5   1  17       19.80       25.64      7.75 o
  -4   1  17      123.01      133.01      6.90 o
  -3   1  17       84.93       83.24      8.54 o
  -2   1  17       10.46       10.54      6.32 o
  -1   1  17        1.29        3.06      5.92 o
   0   1  17      242.87      234.09      8.08 o
   1   1  17       74.48       77.19      5.78 o
   2   1  17        1.24       11.60      6.29 o
   3   1  17      189.59      185.20      9.09 o
   4   1  17       42.24       56.19      7.59 o
   5   1  17       72.00       79.69      9.70 o
   6   1  17       10.02       15.41      6.53 o
   7   1  17       39.33       34.58      8.16 o
   8   1  17       80.11       78.01     11.56 o
   9   1  17       47.39       67.42     12.79 o
  10   1  17        8.02        8.49     11.50 o
 -10   2  17        3.41       26.00     10.06 o
  -9   2  17       23.50       12.13      8.53 o
  -8   2  17       30.40       32.95      9.13 o
  -7   2  17        0.00        3.59      8.36 o
  -6   2  17        9.74       11.24      7.90 o
  -5   2  17        7.60       11.32      7.70 o
  -4   2  17        9.82       12.24      9.32 o
  -3   2  17       30.71       32.87      7.90 o
  -2   2  17       14.77       16.89      7.94 o
  -1   2  17        0.46        6.40      7.88 o
   0   2  17      124.98      133.06      8.04 o
   1   2  17      193.41      181.44      8.18 o
   2   2  17        0.74        5.00      6.59 o
   3   2  17        0.70        0.77      7.41 o
   4   2  17       16.53       21.74      8.03 o
   5   2  17       21.67       24.43      8.59 o
   6   2  17        1.93       13.14      7.46 o
   7   2  17      121.31      126.70     10.51 o
   8   2  17       13.46       14.53      8.06 o
   9   2  17       14.87       13.55      8.77 o
  -7   3  17        0.13       10.52      8.51 o
  -6   3  17        6.68       13.61      8.19 o
  -5   3  17       22.27       15.26      9.13 o
  -4   3  17       22.79       12.42      8.59 o
  -3   3  17       62.27       47.37      8.93 o
  -2   3  17       32.35       37.55      8.82 o
  -1   3  17       70.50       66.24      9.20 o
   0   3  17        7.29       10.13      6.15 o
   1   3  17        1.28        8.73      7.15 o
   2   3  17        4.69       17.59      6.54 o
   3   3  17        2.91       11.66      6.68 o
   4   3  17        9.43       15.80      7.81 o
   5   3  17        0.02        3.70      7.52 o
   6   3  17       38.52       39.14      8.19 o
   7   3  17        1.53        2.45     10.37 o
  -3   4  17        4.96        8.04     11.70 o
  -2   4  17        0.06        1.31      8.56 o
  -1   4  17        2.56        3.29      7.80 o
   0   4  17        1.44        9.86      6.72 o
   1   4  17        9.74       19.31      6.96 o
   2   4  17        1.98        7.61      7.14 o
 -10   0  18        8.94       17.44     10.39 o
  -8   0  18        4.12       14.68      9.62 o
  -6   0  18        2.28       10.71     13.55 o
  -4   0  18       14.20       18.82      9.68 o
  -2   0  18       52.54       52.21     14.73 o
   0   0  18      103.16      106.54     25.59 o
   2   0  18        3.86        0.09     10.01 o
   4   0  18       31.35       24.75     17.96 o
   6   0  18       32.72       38.49     17.80 o
   8   0  18       26.31       33.49     17.86 o
  -9   1  18        0.04        5.59      8.36 o
  -8   1  18       15.38       27.16      8.71 o
  -7   1  18       24.05       30.53      8.11 o
  -6   1  18        7.76       12.31      8.26 o
  -5   1  18        4.70       10.13      8.00 o
  -4   1  18       70.95       63.88      8.70 o
  -3   1  18        6.04       20.23      7.50 o
  -2   1  18       17.15       28.90     12.78 o
  -1   1  18       52.23       55.28      9.37 o
   0   1  18       20.28       23.77      6.45 o
   1   1  18        0.34        5.68      5.15 o
   2   1  18       44.60       45.75      5.55 o
   3   1  18       96.38       93.62     11.70 o
   4   1  18        3.85       16.33     14.36 o
   5   1  18       14.58       23.15     11.17 o
   6   1  18        1.73       17.06     11.10 o
   7   1  18       16.77       27.86     11.19 o
   8   1  18       10.58       19.35      9.68 o
   9   1  18        4.59        6.10     12.45 o
  -8   2  18       44.31       37.56      9.46 o
  -7   2  18        6.51        5.91      8.56 o
  -6   2  18        1.53        4.00      8.51 o
  -5   2  18       17.46       17.49      8.81 o
  -4   2  18        4.80       13.77      8.55 o
  -3   2  18        0.26        1.13      8.39 o
  -2   2  18        5.99        9.61      7.98 o
  -1   2  18        5.68       12.67      8.68 o
   0   2  18        2.95       17.95      8.70 o
   1   2  18        1.07        2.75      6.31 o
   2   2  18       58.35       68.73      7.13 o
   3   2  18        9.58       14.10      7.12 o
   4   2  18        0.60        0.05      7.49 o
   5   2  18        2.74       12.72      8.20 o
   6   2  18       47.05       44.17      8.75 o
   7   2  18        0.08        7.28      8.16 o
  -5   3  18        3.96       -1.52     10.65 o
  -4   3  18        0.41       -6.40      9.39 o
  -3   3  18        0.03       -4.23      8.64 o
  -2   3  18        0.11        6.34      9.28 o
  -1   3  18        6.69        5.80      8.42 o
   0   3  18       10.77       15.64      6.81 o
   1   3  18        2.65       12.40      7.26 o
   2   3  18       18.84       26.29      7.18 o
   3   3  18        9.47       17.42      8.44 o
   4   3  18       44.57       47.94      6.92 o
   5   3  18       30.37       24.89      7.79 o
  -7   0  19       30.41       43.64     12.10 o
  -5   0  19      233.22      238.70     20.08 o
  -3   0  19       37.03       47.91      9.82 o
  -1   0  19      236.12      234.76     29.74 o
   1   0  19        0.14        4.19     11.84 o
   3   0  19        4.71        4.17     17.07 o
   5   0  19       12.04        3.23     16.92 o
   7   0  19        2.13        4.39     18.26 o
  -8   1  19        1.71        9.07      8.22 o
  -7   1  19       19.00       22.12      8.18 o
  -6   1  19       34.03       37.78      8.72 o
  -5   1  19       10.96       10.21      7.55 o
  -4   1  19       42.42       57.92     10.45 o
  -3   1  19       50.53       57.55     11.11 o
  -2   1  19        3.59       10.89      8.05 o
  -1   1  19        2.44       14.98      9.50 o
   0   1  19       63.66       69.52      9.08 o
   1   1  19        0.57        6.33      9.18 o
   2   1  19        0.06        6.61      8.47 o
   3   1  19       20.98       18.26      9.00 o
   4   1  19        2.96       12.80     11.25 o
   5   1  19        8.93       24.22     11.65 o
   6   1  19       14.62       38.53     17.30 o
   7   1  19       32.88       56.71     13.03 o
  -6   2  19        0.60        8.85      9.46 o
  -5   2  19        0.04       19.01      8.64 o
  -4   2  19       24.92       34.79      9.19 o
  -3   2  19       40.19       55.51     11.54 o
  -2   2  19        9.39       15.96      8.25 o
  -1   2  19        2.85        5.65      9.21 o
   0   2  19        0.08        6.09      7.65 o
   1   2  19       10.79       22.17      6.61 o
   2   2  19       18.61       29.84      7.28 o
   3   2  19        1.63        6.03      7.02 o
   4   2  19        8.82       13.70      8.41 o
   5   2  19        2.77        9.32      8.42 o
  -2   3  19        5.24        6.77      8.86 o
  -1   3  19        0.00        3.51      8.60 o
   0   3  19       19.09       13.22      7.81 o
   1   3  19       60.84       64.68      7.89 o
  -6   0  20       90.74       84.99     13.03 o
  -4   0  20       48.10       41.55      9.93 o
  -2   0  20       69.78       78.91     10.61 o
   0   0  20        3.77        9.42      9.60 o
   2   0  20        7.66       22.00     10.39 o
   4   0  20      195.49      231.51     21.21 o
  -6   1  20        0.13        3.45      9.11 o
  -5   1  20        7.20       17.58      8.98 o
  -4   1  20        0.20        6.73      8.77 o
  -3   1  20       19.05       28.39      8.28 o
  -2   1  20      180.93      203.30     10.27 o
  -1   1  20       19.80       28.26      8.70 o
   0   1  20       25.32       27.20      9.65 o
   1   1  20        3.79        8.38      8.54 o
   2   1  20       12.81       15.04      9.01 o
   3   1  20       33.97       51.27      9.83 o
   4   1  20        6.30        9.40     13.92 o
   5   1  20        7.79       20.41     11.00 o
  -3   2  20       20.91       34.26     11.56 o
  -2   2  20        9.23       13.43      8.27 o
  -1   2  20        2.78        8.97      8.80 o
   0   2  20        4.62       16.98      9.23 o
   1   2  20        3.21        9.40      8.21 o
   2   2  20       32.27       45.60     11.29 o
  -3   0  21      109.58      133.78     17.71 o
  -1   0  21        0.12        6.30     11.95 o
   1   0  21      163.60      179.54     24.13 o
 
